# Supplementary material for: Memory for nonadjacent dependencies in the first year of life and its relation to sleep
Source: Nat Commun. 2022 Dec 22;13:7896. doi: 10.1038/s41467-022-35558-x (PMC9780241; doi:10.1038/s41467-022-35558-x)
Supplement: Supplementary file 4 — Source Data [file 41467_2022_35558_MOESM4_ESM.xlsx]

## Sheet: Figure 2
Figure 2		2a						2b - d
		Mean ERP difference	Mean ERP difference	Mean ERP difference	Mean ERP difference	Mean ERP difference	Mean ERP difference	Mean ERP difference	Mean ERP difference	Mean ERP difference	Mean ERP difference	Mean ERP difference	Mean ERP difference	Mean ERP difference	Mean ERP difference	Mean ERP difference	Mean ERP difference	Mean ERP difference	Mean ERP difference	Mean ERP difference	Mean ERP difference	Mean ERP difference	Mean ERP difference	Mean ERP difference	Mean ERP difference	Mean ERP difference	Mean ERP difference	Mean ERP difference
		first - second half	first - second half	first - second half	first - second half	first - second half	first - second half	irregular - regular	irregular - regular	irregular - regular	irregular - regular	irregular - regular	irregular - regular	irregular - regular	irregular - regular	irregular - regular	irregular - regular	irregular - regular	irregular - regular	irregular - regular	irregular - regular	irregular - regular	irregular - regular	irregular - regular	irregular - regular	irregular - regular	irregular - regular	irregular - regular
		100 - 300 ms	100 - 300 ms	400 - 600 ms	400 - 600 ms	700 - 850 ms	700 - 850 ms	100 - 300 ms	100 - 300 ms	400 - 600 ms	400 - 600 ms	750 - 900 ms	750 - 900 ms	100 - 300 ms	100 - 300 ms	400 - 600 ms	400 - 600 ms	750 - 900 ms	750 - 900 ms	100 - 300 ms	100 - 300 ms	400 - 600 ms	400 - 600 ms	750 - 900 ms	750 - 900 ms	400 - 600 ms	400 - 600 ms	400 - 600 ms
		frontal	central	frontal	central	frontal	central	frontal	central	frontal	central	frontal	central	frontal	central	frontal	central	frontal	central	frontal	central	frontal	central	frontal	central	central-parietal	central-parietal	central-parietal
	Subjects							all verb stems	all verb stems	all verb stems	all verb stems	all verb stems	all verb stems	old verb stems	old verb stems	old verb stems	old verb stems	old verb stems	old verb stems	new verb stems	new verb stems	new verb stems	new verb stems	new verb stems	new verb stems	all verb stems	old verb stems	new verb stems
Nap group	1	-5.19	-6.81	-2.42	-2.62	-0.5	0.44	4.69	5.44	2.99	2.51	3.75	2.99	0.97	2.66	6.84	6.52	7.29	7.01	8.4	8.22	-0.86	-1.5	0.2	-1.03	0.59	2.16	-0.99
	2	1.13	0.43	1.51	1.45	0.57	-1.27	0.63	5.39	0.15	2.44	-1.04	-0.78	4	8.79	5.14	10.66	-5.77	-4.99	-2.73	2	-4.84	-5.79	3.69	3.43	2	9.08	-5.08
	3	-4.56	2.45	-1.6	-2.68	-5.41	-7.82	2.64	3.75	-0.58	1.28	-1.3	-2.76	6.12	6.96	-3.22	1.67	-2.55	-7.2	-0.83	0.53	2.06	0.88	-0.05	1.68	1.53	1	2.07
	4	-3.88	-2.87	2.48	1.88	2.43	0.29	-2.24	-0.6	0.05	-2.89	0.98	0.04	-1.38	2.56	0.45	-2.82	3	1.72	-3.09	-3.77	-0.36	-2.95	-1.05	-1.64	-1.65	-1.55	-1.75
	5	1.15	2.64	-4.78	-6.82	-2.96	-2.63	-0.91	-1.55	0.28	-0.28	0.98	-1.21	2.67	-0.26	-2.21	1.84	0.92	0.42	-4.5	-2.83	2.77	-2.4	1.04	-2.84	-0.64	1.76	-3.04
	6	-1.77	1.19	-3.79	-4.2	8.95	8.34	7.69	6.75	-0.18	0.79	-0.29	-1.53	2.48	1.41	2.46	6.71	3.52	3	12.91	12.1	-2.83	-5.12	-4.11	-6.07	1.4	6.59	-3.79
	7	-10.28	-3.09	-2.35	-1.52	-1.97	-0.59	6.6	3.02	-3.75	-2.1	1.52	4.09	8.36	3.94	2.25	3.83	-2.85	0.1	4.84	2.09	-9.75	-8.03	5.89	8.07	-0.66	2.78	-4.11
	8	-5.01	-5.57	-0.34	-2.82	4.91	4.76	-0.34	-0.49	0.78	2	0.29	-0.77	-1.36	-0.52	-2.6	-0.63	4.81	3.34	0.67	-0.46	4.15	4.63	-4.22	-4.88	0.53	-1.75	2.81
	9	-12.28	-8.11	-2.94	-4.49	7.26	0.73	6.51	9.28	-4.23	-3.64	-6.02	-8.46	7.04	9.5	-4.19	-1.54	-9.81	-13.56	5.99	9.06	-4.27	-5.74	-2.23	-3.35	-2.99	-0.88	-5.1
	10	-1.36	-2.97	3.2	1.11	1.41	2.96	5.54	2.06	4.9	2.86	-5.46	-3.49	-6.21	-8.99	4.33	1.01	4.97	13.41	17.29	13.11	5.48	4.71	-15.89	-20.39	3.04	2.8	3.28
	11	-5.58	-15.24	3.54	-2.22	2.72	-0.86	-5.45	-7.54	2.02	2.5	-4.19	-3.96	1.47	-1.3	5.16	2.26	-1.95	-1.27	-12.38	-13.77	-1.11	2.74	-6.43	-6.66	1.63	3.49	-0.23
	12	-3.37	-3.34	3.96	0.71	4.44	4.85	-1.04	1.82	-0.79	-1.01	-3.59	-5.17	-2.22	0.17	-3.67	-3.32	-4.08	-4.24	0.14	3.46	2.09	1.3	-3.11	-6.1	-1.26	-2.84	0.33
	13	-6.54	-8.38	-2.36	-2.24	0.86	-4.7	6.72	8.15	0.52	1.04	-0.5	-2.97	2.29	1.79	0.82	1.59	2.56	0.71	11.14	14.51	0.22	0.48	-3.56	-6.65	1.51	2.36	0.66
	14	-0.98	-0.47	2.97	0.3	0.25	1.11	0.09	5.07	-3.81	-3.26	-2.48	-4.01	-7.37	-1.29	-5.2	-3.9	-3.89	-7.11	7.55	11.43	-2.42	-2.62	-1.06	-0.9	-2.01	-3.27	-0.75
	15	4.4	4.01	3.12	5.01	-0.33	-1.6	6.47	5.91	0.21	-2.33	-8.24	-7.94	8.59	3.81	-0.2	-3.91	-11.9	-4.49	4.35	8	0.63	-0.76	-4.57	-11.39	-2.44	-3.52	-1.36
	16	1.7	-1.66	-4.18	0.04	5.27	6.57	3.51	7.4	-3.21	-4.47	-5.87	-6.99	-1.74	0.33	4.24	2.53	-6.45	-9.58	8.77	14.47	-10.65	-11.47	-5.3	-4.4	-2.91	0.71	-6.53
	17	-5.45	-9.87	3.82	9.23	-4.8	-4.6	2.64	3.51	-6.91	-7.17	-3.74	-2.85	5.42	6.46	-4.92	-4.66	-4.78	-4.27	-0.13	0.56	-8.89	-9.69	-2.7	-1.42	-4.04	-3.08	-5
	18	2.07	3.69	-11.75	-10.55	-0.69	-5.14	-0.98	-0.53	0.45	2.56	-2.87	-2.72	-3.7	-2.1	1.76	3.16	-2.98	-0.47	1.74	1.05	-0.87	1.97	-2.76	-4.96	2.84	2.8	2.88
	19	-1.75	-3.69	5.15	-4.02	5.75	-1.02	1.3	1.64	0.79	0.43	-2.23	-3.41	6.89	10.04	1.69	3.64	-5.78	-7.74	-4.29	-6.76	-0.11	-2.78	1.33	0.92	-2.8	-0.1	-5.5
	20	-3.92	-3.34	-1.16	0.2	5.46	7.28	1.36	-0.54	-2.62	-2.98	1.39	1.68	2.18	-0.48	-4.34	-6.12	-0.63	-0.06	0.55	-0.6	-0.91	0.17	3.41	3.43	-2.58	-5.8	0.64
	21	-3.46	-2.18	-2.36	5.06	5.1	2.6	0.1	-0.93	4.89	0.88	-3.04	-3.85	0.75	-0.71	-1.6	-2.65	-3.25	-2.75	-0.56	-1.16	11.37	4.41	-2.83	-4.95	-0.62	-3.67	2.42
	22	-2.59	-3.39	-3.22	-6.64	3.81	1.37	4.86	-0.77	-5.33	-6.42	5.93	5.38	4.85	-0.91	-1.43	-3.24	4.21	5.89	4.88	-0.63	-9.23	-9.6	7.65	4.87	-5.03	-3.63	-6.43
	23	6.09	-1.38	-7.25	-10.03	10.36	6.79	5.13	7.94	-0.81	-2.35	1.62	-0.96	-0.09	3.97	-1.99	-3.92	2.12	-1.22	10.34	11.92	0.37	-0.77	1.12	-0.69	-3.72	-4.43	-3.02
	24	-6.55	-7.25	-1.98	-8.22	-6.01	-9.74	2.34	3.45	1.62	0.86	1.39	-1.1	3.82	3.61	5.72	5.77	-4.4	-5.4	0.86	3.29	-2.49	-4.04	7.18	3.21	0	4.61	-4.6
	25	-1.17	-1.53	-0.12	-2.93	-1.9	-3.16	3.05	3.76	2.1	0.74	1.4	1.32	5.68	5.02	1.35	0.28	8.31	7.96	0.43	2.5	2.85	1.2	-5.5	-5.32	-0.62	0.79	-2.04
	26	-1.85	-2.29	2.46	-1.16	1.81	1.63	0.98	0.93	-5.33	-5.27	3.86	1.91	1.35	1.25	-3.42	-3.69	3.18	2.17	0.62	0.61	-7.24	-6.85	4.54	1.64	-3.98	-2.96	-5
	27	-5.68	-9.55	1.09	1.92	-0.44	3.2	-2.61	-6.46	-3.74	-3.67	-1.18	2.35	-3.24	-4.59	4.63	4.37	-0.84	0.55	-1.98	-8.34	-12.12	-11.7	-1.52	4.15	-3.03	1.75	-7.81
	28	-5.74	-4.94	4.28	2.92	2.47	2.41	3.61	5.5	0.74	-1.48	-3	-1.95	6.14	13.68	-0.5	-1.64	-12.25	-14.22	1.08	-2.68	1.98	-1.33	6.26	10.32	-2.45	-1.72	-3.17
	29	-0.23	-1.88	1.41	-1.47	-3.7	-4.52	1.3	5.14	2.57	4.29	0.01	-0.73	-1.67	3.86	3.5	5.33	-0.64	-0.58	4.27	6.41	1.65	3.26	0.66	-0.88	3.36	3.27	3.46
	30	-2.15	-5.36	3.73	-0.82	5	-0.35	0.38	0.95	-6.5	-7.07	-0.06	2.84	-3.18	-2.18	-11.82	-12.17	3.71	5.57	3.94	4.07	-1.18	-1.97	-3.84	0.1	-6.12	-8.79	-3.45
	31	-4.08	-3.58	5.05	4.99	2.73	1.58	-7.03	-3.73	-0.91	-4.61	-2.2	-2.93	-3.14	-3.47	-2.64	-12.1	-1.82	-1.3	-10.92	-3.99	0.82	2.89	-2.58	-4.55	-6.41	-13.52	0.7
	32	-7.04	-7.62	-2.46	-0.53	2.82	-0.43	-3.74	-5.64	0.68	0.18	-3.65	-2.68	-6.98	-10.77	5.08	0.92	-2.04	0.15	-0.51	-0.52	-3.72	-0.56	-5.26	-5.51	0.48	-0.97	1.92
	33	-2.56	-1.47	-9.33	-7.58	-2.33	-3.75	1.39	-2.65	-2.84	-1.5	-0.34	1.4	4.92	2.09	-7.05	-6.25	-3.08	-3.31	-2.14	-7.4	1.37	3.25	2.4	6.11	-0.53	-3.13	2.08
	34	-5.66	-5.38	-3.16	-1.16	-1.36	-0.07	-3.07	-5.36	3.01	2.72	0.72	1.39	0.38	-0.67	1.49	4.26	-1.38	-2.59	-6.51	-10.06	4.54	1.17	2.81	5.38	1.87	3.68	0.07
	35	0.21	2.27	-0.75	-3.16	0.96	1.18	-1.06	-1.93	-2.3	-1.15	0.84	2.21	-2.17	-3.51	-5.46	-4.9	2.66	6.71	0.05	-0.35	0.86	2.6	-0.98	-2.3	-1.17	-4.45	2.11
	36	-6.74	-2.99	-0.07	-0.15	3.12	-0.83	1.14	1.37	1.3	0.04	-1.85	-1.81	2.42	-0.37	-1.85	-2.35	0.17	2.3	-0.14	3.11	4.45	2.43	-3.87	-5.91	1.21	0.75	1.66
	37	11.88	8.38	2.34	0.12	-0.87	-1.04	4.89	5.38	1.09	0.22	-5.27	-3.5	7.31	5.73	-2.75	0.06	-10.45	-8.32	2.46	5.03	4.94	0.38	-0.1	1.33	1.04	1.93	0.15
	38	9.16	9.37	-8.03	-6.11	-4.87	-11.04	-2.07	2.96	1.47	-2.78	0.59	2.63	-6.59	0.7	-3.57	-8.73	5.27	4.35	2.46	5.22	6.52	3.18	-4.09	0.92	-3.98	-6.82	-1.13
	39	-5.71	-5.76	2.38	1.44	3.62	8.35	-5.85	-6.09	2.56	6.13	0.64	1.52	-6.06	-6.69	0.46	4.06	4.14	6.32	-5.64	-5.48	4.66	8.2	-2.85	-3.28	4.92	3.68	6.16
	40	-4.02	-5.43	1.27	3.31	2.6	6.99	3.43	3.64	-3.62	-3.46	-4.19	-2.95	2.83	1.43	3.06	2.86	-4.83	-4.51	4.04	5.85	-10.3	-9.77	-3.55	-1.38	-1.61	1.55	-4.76
	41	-2.28	-5.85	1.85	3.5	0.97	6.27	-1.6	-2.88	-5.04	-5.14	4.13	3.62	1.58	0.12	-9.42	-10.49	7.81	5.14	-4.78	-5.89	-0.65	0.2	0.46	2.1	-2.95	-7.52	1.62
	42	-0.1	-0.76	-2.31	-1.66	2.23	0.57	-0.17	-0.97	0.07	-1.08	1.69	3.3	4.27	-0.41	-1.1	-3.39	-0.33	4.42	-4.61	-1.52	1.24	1.24	3.7	2.18	-1.17	-1.65	-0.68
	43	0.67	1.53	3.61	3.02	7.03	9.01	6.55	4.54	0.54	0.78	-0.39	-0.45	9.42	7.38	-0.56	-0.63	-1.79	-0.49	3.68	1.69	1.64	2.19	1.01	-0.42	1.64	1.57	1.71
	44	-2.86	0.71	2.52	1.92	-1.06	-1.97	3.83	4.52	-0.65	-1.78	-6.38	-5.87	6.22	9.95	-2.72	-1.8	-9.38	-12.78	1.44	-0.91	1.42	-1.75	-3.38	1.03	-0.97	-1.67	-0.27
	45	3.71	3.56	-2.1	0.37	4.26	4.29	5.01	10.24	-5.97	-6.01	-1.36	-6.65	6.93	15.36	-6.7	-1.18	-1.74	-5.5	3.1	5.13	-5.23	-10.84	-0.98	-7.8	-3.74	-2.75	-4.74
	46	-3.23	-0.32	-1.84	-0.7	1.33	-4.2	-4.37	-2.9	2.64	0.75	6	6.57	-3.09	-1.51	3.74	3.98	7.87	6.74	-5.66	-4.29	1.53	-2.48	4.13	6.4	-0.81	2.47	-4.09
	47	-3.9	-4.52	-0.15	-1.36	1.96	-0.87	2	3.7	-2.42	0.07	-0.84	0.02	0.81	0.88	-1.93	2.5	-2.22	-1.51	3.19	6.51	-2.92	-2.37	0.54	1.56	0.8	2.76	-1.17
	48	-3.05	-0.16	-1.62	-1.22	0.67	-1.1	4.24	3.31	-1.97	-5.16	-0.86	3.05	5.64	5.54	-2.86	-4.87	-7.58	-2.53	2.84	1.08	-1.08	-5.45	5.85	8.64	-4.5	-1.7	-7.31
Wake group	49	7.19	5.81	-2.26	3.15	-2.14	-2.86	7.53	1.71	4.17	6.39	-4.64	-5.07	5.59	1.22	5.95	10.6	-2.43	-7.75	9.47	2.2	2.39	2.17	-6.84	-2.39	3.98	6.76	1.19
	50	-3.66	-2.31	-8.35	-6.42	-0.23	4.54	-3.32	-6.73	5.25	3.42	7.98	6.25	-1.8	-3.9	5.67	-0.33	5.37	3.76	-4.84	-9.56	4.82	7.17	10.6	8.73	4.22	1.44	7
	51	-2.36	-1.79	3.17	2.66	2.46	3.51	4.04	4.6	-5.18	-3.8	3.54	1.65	4.45	3.06	-6.96	-6.19	-0.21	-0.19	3.63	6.13	-3.4	-1.4	7.3	3.49	-2.07	-2.81	-1.33
	52	2.95	2	1.68	-1.62	-4.39	-4.6	1.33	2.14	4.85	2.91	-2.16	-2.53	4.29	6.46	-1.52	1.21	-4.43	-5.8	-1.64	-2.18	11.23	4.62	0.11	0.74	1.05	0.74	1.37
	53	8.3	7.08	-1.94	-4.46	-9.82	-9.77	4.76	6.47	0.72	4.86	-1.18	-2.84	11.04	12.4	-0.64	4.7	-3.4	-8.88	-1.52	0.54	2.08	5.02	1.04	3.19	3.2	2.7	3.7
	54	0.8	3.57	3.08	5.07	-1.62	-3.18	-0.32	-2.29	-2.36	0.27	4.37	5.22	0.72	2.44	2.75	3.14	-2.09	-2.8	-1.36	-7.03	-7.48	-2.6	10.83	13.25	-1.03	-0.71	-1.35
	55	-6.69	-5.54	1.87	2.43	6.17	-0.95	0.59	-0.25	-0.36	2.63	-0.67	-2.08	-3.97	-5.78	1.97	1.15	-2.58	-2.37	5.14	5.28	-2.68	4.1	1.24	-1.78	2.99	-0.69	6.68
	56	-0.13	-1.65	-0.97	-3.84	-2.55	-1.26	-1.06	3.59	5.55	4.65	0.68	0.05	6.8	14.15	6.21	3.6	5.92	0.62	-8.92	-6.97	4.9	5.69	-4.55	-0.52	4.2	6.79	1.61
	57	-3.92	-6.82	-5.05	0.48	5.27	9.43	5.88	11.07	-0.74	1.9	-5.18	-4.91	1.91	10.78	-3.45	-1.12	3.89	5.5	9.86	11.36	1.97	4.92	-14.26	-15.33	0.15	-2.66	2.96
	58	2.35	1.55	-5.77	-6.48	-5.84	-0.85	-4.95	-2.79	-0.64	-2.75	3.8	7.6	-7.34	-4.47	-1.42	-4.73	0.68	5.67	-2.57	-1.12	0.15	-0.77	6.91	9.54	-1.99	-3.28	-0.7
	59	-6.26	-5.17	-1.73	-0.74	1.82	0.64	8.09	7.07	0.1	3.07	-9.21	-11.47	9.96	10.27	-4.41	-5.8	-17.53	-22.3	6.23	3.87	4.61	11.93	-0.89	-0.64	1.52	-3.8	6.85
	60	2.86	1.04	0.98	0.6	0.24	1.42	-3.44	-3.98	2.39	1.53	-1.46	-2.19	-5.84	-5.38	2.34	0.79	2.66	1.18	-1.04	-2.58	2.43	2.27	-5.58	-5.56	-2.18	-2.53	-1.83
	61	-5.73	-0.09	-2.94	-5.93	2.5	-4.41	-0.67	2.37	-7.69	-4.6	-1.58	-0.57	-0.65	5.69	-3.16	-2.79	-7.85	-4.99	-0.7	-0.95	-12.22	-6.4	4.7	3.86	-2.62	-0.95	-4.29
	62	-2.55	-2.11	-2.03	-1.13	-7.9	-5.11	-0.91	-1.42	-1.24	-2.06	-0.9	-2.07	1.12	0.78	-2.39	-6.74	-3.21	-3.82	-2.95	-3.62	-0.09	2.62	1.41	-0.33	-1.82	-3.53	-0.11
	63	-3.73	-3.18	0.76	0.47	1.65	1.68	3.87	2.69	-2.55	-0.45	-3.44	-5.94	0.77	-1.12	-2.3	-2.4	3.34	1.42	6.98	6.5	-2.8	1.51	-10.21	-13.31	2.13	0.23	4.03
	64	0.56	1.29	1.05	-2.38	8.91	8.87	0.8	0.18	0.21	-0.36	-0.36	-0.45	2.39	0.79	1.74	1.25	3.51	2.13	-0.78	-0.44	-1.33	-1.96	-4.23	-3.03	0.34	0.81	-0.13
	65	-4.43	-0.55	-5.1	-3.63	-0.25	1.5	-2.55	-3.77	-4.66	-3.34	-1.21	-4.82	-10.88	-11.2	-8.09	-7.47	3.48	-1.21	5.77	3.66	-1.23	0.8	-5.89	-8.43	-2.38	-4.4	-0.36
	66	-5.09	0.92	5.33	12.07	5.52	9.28	0.17	-1.21	4.49	5.14	-7.91	-5.72	2.34	0.99	2.83	6.17	-8.75	-6.21	-2	-3.41	6.15	4.11	-7.07	-5.23	1.24	3.19	-0.71
	67	4.25	8.53	-6.51	-2.39	4.98	8.22	-0.58	1.33	1.27	1.72	-4.32	-5.51	-4.32	-5.84	5.11	3.75	0.1	-0.55	3.17	8.5	-2.57	-0.31	-8.74	-10.46	1.23	1.15	1.32
	68	-1.53	1.23	2.35	0.54	-2.08	-6.23	1.17	2.63	4.41	3.8	-1.74	-0.45	0.65	0.91	-0.4	0.4	-0.05	1.8	1.68	4.34	9.22	7.19	-3.42	-2.69	2.98	0.9	5.06
	69	-10.17	-10.31	6.84	2.82	11.63	10.17	-2.43	-0.86	4.48	4.06	-2.06	-1.75	-8.61	-6.06	1.42	0.35	-2.49	-1.98	3.75	4.34	7.55	7.78	-1.63	-1.52	1.59	-2.71	5.89
	70	-1.17	-1.54	0.37	-0.39	-0.38	0.75	5.91	9.37	8	11.05	-3.28	-2.34	1.46	7.89	6.43	10.29	-10.46	-10.16	10.36	10.84	9.56	11.81	3.9	5.48	7.27	5.98	8.56
	71	5.04	4.26	-7.67	-10.62	4.48	1.19	7.45	12.11	0.31	7.36	-2.96	-0.91	5.4	7.31	2.58	9.59	-5.29	6.41	9.5	16.9	-1.95	5.12	-0.63	-8.24	4.54	5.91	3.16
	72	-5.74	-4.65	-0.57	0.56	0.17	0	1.49	0.66	2.69	3.3	4.37	4.24	2.28	3	7.46	7.79	7.33	7.72	0.7	-1.67	-2.08	-1.19	1.42	0.76	2.46	5.55	-0.63
	73	-14.01	-12.68	-4.15	-3.88	17.59	14.92	2.72	4.21	1	-0.39	0.51	-2.01	3.21	8.46	-0.87	-3.67	5.14	2.59	2.23	-0.05	2.87	2.89	-4.12	-6.61	-0.93	-3.28	1.41
	74	-4.63	-3.28	1.75	-2.57	-5.44	-1.35	3.77	3.48	-4.95	-4.16	1.62	2.04	5.33	0.99	-8.78	-9.56	3.25	8.19	2.22	5.97	-1.11	1.24	-0.01	-4.12	-3.33	-7.8	1.14
	75	-7.85	-7.4	-1.29	-0.54	0.86	3.26	0.53	1.99	0.3	-2.02	0.52	-0.72	5.69	3.71	-2.2	-2.61	4.99	4	-4.63	0.26	2.79	-1.44	-3.96	-5.45	-2.73	-2.86	-2.59
	76	-1.64	0.39	6.7	5.94	7.06	5.44	-3.32	-0.51	2.44	3.12	-1.1	-1.85	0.88	6.65	14.63	18.43	-4.75	-6.96	-7.52	-7.68	-9.75	-12.18	2.55	3.25	2.34	14.34	-9.66
	77	-2.65	-3.12	-5.49	-1.15	7.16	6.99	3.53	3.17	1.16	-0.19	-1.8	-4.27	10.63	7.86	-0.98	-2.77	-5.26	-3.88	-3.58	-1.52	3.31	2.39	1.65	-4.66	-0.4	-1.5	0.7
	78	-4.62	1.75	-10.72	-16.31	2.9	-0.73	0.74	2.25	-2.75	-1.51	-2.88	-3.75	-2.73	-1.93	-0.18	-2.25	-9.53	-12.24	4.21	6.43	-5.32	-0.77	3.77	4.74	-1.58	-4.14	0.97
	79	-4.1	-2.91	3.7	-0.85	-1.73	-3.57	2.66	1.79	-1.3	-1.36	-1.94	1.32	-5.08	-4.96	1.99	3.83	-0.93	0.65	10.4	8.54	-4.59	-6.56	-2.95	1.98	-0.85	0.87	-2.57
	80	2.85	2.37	-3.94	-5.52	-3.16	-5.3	1.55	4.01	-2.06	1.12	-3.8	-5.71	9.81	14.31	-2.25	0.72	-4.22	-9.01	-6.71	-6.3	-1.86	1.52	-3.37	-2.41	0.57	2.57	-1.43
	81	-2.77	-4.22	-1.31	0.38	0.42	4.54	-5.59	-7.14	4.7	3.62	0.36	0.74	-12.16	-12.02	3.85	4.03	4.27	0.59	0.98	-2.27	5.55	3.21	-3.56	0.88	1.41	2.76	0.06
	82	1.56	1.75	2.07	0.23	-2.01	-2.3	-5.09	-4.05	2.17	1.84	4.1	6.55	-6.95	-7.61	5.32	6.44	7.26	8.16	-3.23	-0.49	-0.97	-2.75	0.93	4.94	2.44	6.35	-1.46
	83	-0.46	-0.94	-0.25	-0.01	1.6	2.14	1.68	3.39	-0.92	0.08	2.26	1.25	-0.03	2.94	-1.29	-1.47	2.07	1.26	3.4	3.84	-0.55	1.63	2.45	1.24	-1.63	-0.11	-3.14
	84	2.72	-0.28	-0.95	-3.11	0.45	-0.21	0.83	3.28	-2.75	-3.58	0.32	-1.02	-0.15	2.88	-2.03	-4.01	-5.74	-7.15	1.81	3.68	-3.47	-3.15	6.37	5.11	-0.7	-0.09	-1.31
	85	3.88	4.67	5.54	7.61	11.54	11.31	2.82	3.03	6.7	8.87	-0.78	-0.23	-1.03	0.48	4.17	6.62	-11.7	-12.24	6.66	5.58	9.24	11.13	10.13	11.77	6.31	6.5	6.12

## Sheet: Figure 3
Figure 3		3a	3b	3c
		Spindle amplitude	ERP difference at CPO	ERP difference at CPO
		Mean of F3 and FZ	irregular - regular	irregular - regular
			(400 - 750 ms)	(400 - 750 ms)
	Subjects		new verb stems	old verb stems
Low Spindle Group	4	37.13	0.33	0.36
	6	35.46	-2.8	2.47
	9	33.99	-3.14	-5.49
	12	28.09	-1.19	-2.85
	13	38.84	-0.37	0.19
	14	35.34	1.74	-3.26
	16	39.68	-6.73	-1.92
	17	42.79	-3.39	-2.22
	18	28.71	1.22	2.44
	19	40.25	-2.12	-5.61
	20	38.98	-1.48	-2.73
	21	29.91	0.55	-3.75
	23	31.66	-6.97	-3.28
	26	39.79	-3.34	-1.4
	27	40.45	-5.3	0.63
	30	34.38	-4	-5.22
	31	33.14	1.87	-9.02
	33	41.26	4.13	-1.47
	37	41.07	-0.15	0.18
	40	30.03	-1.62	-2.37
	42	41.19	-1.66	-0.39
	44	30.89	0.49	-5.39
	45	36.97	-6.37	-2.8
	48	30	-4.99	-2.97
		Spindle amplitude	ERP difference at MPO	ERP difference at LFC
		Mean of F3 and FZ	irregular - regular	irregular - regular
			(500 - 750 ms)	(600 - 750 ms)
	Subjects		new verb stems	old verb stems
High Spindle Group	1	50.64	-2.73	5.44
	2	63.54	-4.48	3.63
	3	48.5	4.48	0.61
	5	55.72	0.41	1.89
	7	57.13	-1.72	2.25
	8	43.66	-2.71	9.42
	10	58.97	-6.61	15.31
	11	68.64	-1.19	11.42
	15	58.5	-3.39	1.95
	22	43.43	-1.83	2.49
	24	45.34	-5.87	-1.65
	25	48.44	-5.91	12.11
	28	49.79	-3.98	-2.02
	29	45.1	-2.89	1.82
	32	47.49	3.84	1.56
	34	56.83	-0.57	1.8
	35	45.08	-3.75	4.06
	36	47.59	2.1	0.45
	38	54.34	-1.16	1.56
	39	44.75	4.79	3.77
	41	60.68	0.14	8.42
	43	53.34	0.49	1.31
	46	50.09	-8.07	11.72
	47	46.98	-0.95	-0.5

## Sheet: Figure 4
Figure 4			4a	4b
		Spindle amplitude	ERP difference at LFC	ERP difference at LFC
		Mean of F3, C3, and FZ	irregular - regular	irregular - regular
			(600 - 750 ms)	(600 - 750 ms)
	Subjects		old verb stems	new verb stems
Nap group	1	52.29	5.44	2.42
	2	56.83	3.63	-3.46
	3	49.94	0.61	-1.99
	4	33.48	-0.91	2.95
	5	49.29	1.89	1.96
	6	33.48	-5.25	-2.6
	7	54.16	2.25	2.26
	8	39.09	9.42	1.81
	9	31.73	-15.68	-1.51
	10	53.59	15.31	-0.2
	11	65.51	11.42	-2.67
	12	26.79	0.37	-1.03
	13	35.29	-0.74	-0.29
	14	38	-4.18	4.96
	15	55.1	1.95	0.18
	16	36.72	-0.68	-6.15
	17	39.34	-2.56	-7.26
	18	28.18	4.68	-4.36
	19	38.15	-8.5	0.78
	20	37.48	4.56	-7.25
	21	29.61	-7.33	3.08
	22	39.64	2.49	-0.42
	23	31.33	1.19	-10.8
	24	42.73	-1.65	0.91
	25	49.77	12.11	-1.18
	26	40.96	1.26	-2.21
	27	37.3	-1.46	-2.73
	28	46.08	-2.02	3.8
	29	42.67	1.82	2.71
	30	36.85	1.55	-5.32
	31	34.17	-6.29	4.33
	32	48.34	1.56	-5.44
	33	37.69	1.77	8.58
	34	53.28	1.8	1.67
	35	43.75	4.06	2.57
	36	55.29	0.45	0.15
	37	39.69	-3	-1.13
	38	56.15	1.56	-2.36
	39	43.23	3.77	0.41
	40	28.65	-8.74	5.6
	41	52.55	8.42	2.14
	42	41.9	-1.32	-1.97
	43	47.37	1.31	4.86
	44	32.16	-10.15	1.21
	45	40.01	-3.79	-5.51
	46	52.84	11.72	0.94
	47	47.33	-0.5	-3.12
	48	35.63	-3.93	1.14

## Sheet: Supplementary Figure 1a
Supplementary
Figure 1a			First half
		Mean ERP at	F7			F3			FZ			F4			F8			FC3			FC4			C3			CZ			C4			CP5			CP6			P7			P3			PZ			P4
		Window (in ms)	100 - 300	400 - 600	700 - 850	100 - 300	400 - 600	700 - 850	100 - 300	400 - 600	700 - 850	100 - 300	400 - 600	700 - 850	100 - 300	400 - 600	700 - 850	100 - 300	400 - 600	700 - 850	100 - 300	400 - 600	700 - 850	100 - 300	400 - 600	700 - 850	100 - 300	400 - 600	700 - 850	100 - 300	400 - 600	700 - 850	100 - 300	400 - 600	700 - 850	100 - 300	400 - 600	700 - 850	100 - 300	400 - 600	700 - 850	100 - 300	400 - 600	700 - 850	100 - 300	400 - 600	700 - 850	100 - 300	400 - 600
	Subjects
Nap group	1		8.19	2.18	-0.08	10.35	0.52	-3.42	9.4	2.55	-4	10.18	6.3	-2.34	9.71	2.85	-4.07	11.47	3.74	-4.88	8.95	4.45	-4.92	9.33	5.67	-3.63	5.53	2.97	-5.01	7.24	5.06	-2.86	4.4	6.52	-3.16	5.07	2.67	-1.79	1.93	5.38	-1.85	4.97	5.18	-5	2.8	8.88	-5.33	6.83	7.23
	2		-2.53	1.27	2.49	-3.47	1.34	3.84	-4.88	1.9	4.7	-6.07	0.23	4.37	-2.4	1.54	1.38	-3.46	1.19	3.91	-6.24	1.78	3.8	-3.02	1.06	4.11	-1.32	0.31	4.98	-4.51	2.58	-1.38	-1.33	-0.44	5.07	-5.51	1.63	-0.08	-1.91	0.03	4.18	-0.67	-0.85	5.56	2.65	3.09	9.95	-6.01	-1.83
	3		7.57	-3.17	1.45	6.9	-3.78	1.6	9.6	-2.65	-0.88	6.71	-1.68	0.7	8.64	-2.26	0.74	4.61	2.29	1.33	4.68	-0.41	-0.01	2.84	2.27	-0.33	6.22	3.56	-3.18	-1.22	0.75	-0.4	-2.26	-0.21	1.98	1.75	0.79	0.71	-2.76	0.95	3.64	-0.38	-0.25	1.75	2.18	1.11	1.47	1.51	-2.37
	4		4.4	0.13	-6.21	7.2	0.17	-6.16	7.29	1.6	-5.54	7.12	-1.27	-6.35	8.44	-1.52	-6.67	4.54	1.82	-4.03	6.56	-2.4	-4.41	3.71	0.89	-3.79	4.92	0.64	-3.71	5.65	-0.7	-4.36	5.42	-1.55	-3.32	5.63	0.14	-3.45	1.31	-0.81	-0.52	3.95	1.19	-4.32	4.11	2.44	-5.67	2.78	2.8
	5		5.66	5.06	-2.45	3.59	9.15	-3.56	3.4	10.28	-5.09	0.87	7.77	-1.99	6.4	3.28	-4.54	3.96	9.79	-4.09	3.91	5.97	-5.1	3	9.99	-4.3	3.75	10.61	-1.86	2.06	6.91	-3.13	1.85	5.92	-1.72	0.3	-0.96	-0.73	-2.54	5.3	2.44	2.45	10.33	-2.96	1.3	14.12	-3	1	8.54
	6		2.96	-1.57	-7	1.52	3.82	-6.02	1.98	3.87	-7.17	0.95	3.16	-9.07	2.88	4.61	-7.35	0.87	2.59	-5.62	0.71	3.48	-8.99	0.08	3.06	-3.67	0.51	4.15	-3.51	0.87	4.2	-8.25	1.09	-0.63	-2.4	0.52	4.58	-5.52	1.45	-2.88	0.01	-3.42	-0.48	-3.08	-3.53	1.69	-4.87	-1.24	-0.13
	7		6.81	0.1	0.77	7.44	-0.07	-0.31	8.19	5.57	-1.07	6.76	4.89	-2.54	5.01	-0.72	2.26	5.63	0.48	0.36	4.45	3.69	-1.1	2.6	1.89	-1.3	-0.13	2.27	-1.91	3.34	4.96	-3.36	1.77	1.33	-4.22	1.76	2.37	-5.27	1.04	1.28	-2.42	0.18	1.65	-4.69	-3.7	3.39	-3.99	0.26	1.72
	8		3.72	3.75	-6.14	1.42	6.15	-5.7	2.04	3.85	-6.8	1.42	3.15	-7.71	3	-0.24	-7.62	-3.58	5.86	-4.83	1.44	3.1	-7.75	-1.62	3.75	-3.96	0.57	4.24	-7.07	-0.25	2.7	-3.23	-0.73	2.21	-3.17	2.37	-3.91	-2.55	1.83	1.63	-1.83	-2.55	3.02	-3.5	0.43	0.09	-1.96	-0.19	1.45
	9		9.33	-1.91	-8.93	11.37	-0.51	-6.94	10.37	-0.3	-0.02	11.45	-1.21	-0.59	9.48	-3.59	-5.53	7.98	3.34	-3.71	6.31	1.23	3.03	3.22	6.42	-3.38	1.55	3.64	2.74	4.36	4.93	-1.48	2.11	3.4	-3.25	-0.41	2.79	-2.66	0.72	0.57	-0.55	2.62	4.39	-3.02	3.69	6.42	-5.6	-1.07	5.57
	10		9.9	-8.22	-2.59	7.73	-3.21	-3.93	8.7	-0.98	-7.98	7.28	-2.73	-4.4	7.51	-3.18	0.4	6.52	-5.73	-6.03	6.76	-5.81	-3.93	3.11	-4.42	-3.31	2.75	0.71	-4.42	3.31	-1.09	-0.22	3.22	-1.77	-1.49	1.58	0.27	-1.11	-3.12	-0.83	-0.49	-0.03	-4.38	-0.14	-0.54	-3.57	-2.22	1.87	-1.35
	11		3.21	4.05	0.45	6.35	1.32	-0.99	2.7	-3.01	-3.26	3.77	-3.53	-10.85	-0.92	-5.99	-3.58	12.53	5.14	3.46	6.1	0.35	-7.55	5.24	8.88	7.74	10.33	4.5	0.31	8.67	2.34	-0.16	1.15	10.39	7.95	1.75	-3.64	-2.08	0.36	9.52	6.56	4.23	9.37	7.27	6.33	3.76	0.75	2.14	3.85
	12		4.29	-0.23	-0.25	3.94	-1.32	-0.93	4.73	-1.89	-2.06	3.59	-1.57	-3.51	4.83	-1.56	-2.68	2.6	0.15	-1.18	0.72	-1.12	-0.75	3.35	-2.29	-4.36	3.55	-2.52	-5.02	-0.05	-2.01	-1.85	1.31	-4.39	-5.07	-3.47	-1.12	-0.51	-1.38	-3.34	-0.76	-0.94	0.31	-3.86	-4.5	-4.19	-4.77	-5.39	-3.66
	13		4.78	2.73	-2.58	8.61	-0.78	-3.53	7.46	2.9	-4.62	9.17	-0.94	1.78	7.27	0.45	-3.26	10.83	-2.01	-1.15	9.95	-4.16	1	10.87	-0.71	-0.33	9.07	1.12	2.28	9.79	0.31	0.19	7.12	-3.61	2.83	5.88	-2.75	0.63	-0.62	-4.55	4.12	6.01	-4.28	2.81	4.01	-1.95	3.76	6.06	-4.89
	14		8.66	-2.21	0.75	8.85	-3.06	0.93	6.95	-2.77	2.16	5.8	-0.84	1.02	6.89	-0.98	3.46	7.77	-1.12	-0.86	6.17	-1.35	0.33	4.7	-1.51	-1.71	4.22	-2.82	3.04	2.03	1.29	-0.17	3.59	1.34	0.47	-3.02	1.64	0.87	1.33	-2.2	-1.08	2.51	-0.72	-0.33	-0.19	-1.69	-0.34	-3.33	-0.12
	15		-4.94	-1.08	0.28	-3	0.96	1.77	-1.91	1.05	5.2	-1.6	0.68	3.09	-2.34	1.13	1.82	-4.73	4	2.53	-1.89	0.02	0.03	-4.68	2.44	2.74	-4.93	0.92	4.51	-5.38	1.83	1.55	-6.59	3.48	1.12	-8.13	2.84	1.02	-3.2	0.11	-0.34	-7.45	3.76	1.4	-5.21	-0.14	0.99	-5.74	-3.11
	16		1.1	-3.17	-8.55	5.73	1.73	-4.92	3.89	6.41	-5.98	5.95	4.52	-5.59	3.13	3.01	-7.2	7.11	-0.69	-6.5	7.2	3.79	-7.28	5.58	-0.53	-2.9	5.9	-1.21	-6.91	5.19	0.9	-7.79	2.63	-3.68	-1.12	0.41	-0.59	-3.76	-0.58	-1.65	-1.15	-0.32	-5.52	-0.97	1.23	-2.27	-4.36	3.09	-0.87
	17		5.19	-2.98	6.14	13.03	-2.24	1.42	16.47	-4.84	-3.13	13.16	-2.97	-1.39	14.17	0.15	-5.21	19.58	-4.17	2.17	13.31	-3.09	-1.32	9.46	-5.32	-0.2	14.39	-5.24	2.43	11.12	-11.21	-0.46	2.57	1.01	-6.53	4.3	0.09	-5.08	2.22	2.12	-4.51	2.66	3.35	-0.23	8.41	-5.1	8.82	1.46	-8.01
	18		8.65	1.23	-4.06	5.97	-0.85	-1.71	6.36	2.43	-4.05	5.93	1.65	-6.88	9.99	-1.97	-5.09	4.4	-0.65	-1.06	5.78	1.25	-6.57	4.37	-0.72	-0.99	3.54	0.8	-3.04	4.09	-2.95	-3.92	1.02	0.34	-2.76	2.78	0.05	-5.29	1.28	1.55	-3.27	2.75	1.54	-4.2	5.1	0.09	-1.03	3.04	-0.26
	19		1.11	3.52	-11.48	-1.75	3.74	-5.61	-7.85	6.34	-0.3	-0.03	5.04	-1.3	-4.54	-2.75	-3.49	0.97	5.72	-3.62	1.74	12.05	-2.68	-4.64	7.29	-3.74	-3.84	8.2	-2.13	-5.09	3.92	-1.48	-8.02	0.84	-3.83	-5.71	2.74	-0.92	-2.24	0.38	-4.92	-9.02	1.04	-6.51	-7.69	0.3	-6.65	-7.52	2.09
	20		5.42	2.38	-4.36	1.87	0.91	-6.27	2.36	1.7	-5.22	3.57	3.66	-6.88	5.3	0.93	-2.94	1.89	-0.06	-6.5	4.69	3.5	-5.68	1.59	-1.67	-6.33	3.38	1.62	-3.82	6.21	2.85	-5.9	0.47	1.48	-2.16	4.62	2.66	-4.42	-1.12	-0.79	-0.83	3.09	1.61	-3.46	3.09	2.31	-6.1	4.54	3.37
	21		5.24	0.34	-2.96	6.12	-0.07	-0.86	6.27	4.01	-1.78	7.47	0.45	-1.58	5.6	2.02	-1.38	7.05	-3.28	-0.8	7.15	-3.78	-0.92	6.96	-3.3	-0.77	6.4	-4.22	2.98	5.9	-7.41	1.66	6.82	-1.23	0.65	4.73	-3.93	-0.65	0.95	0.25	1.05	1.83	-3.84	2.92	0.38	-7.01	-5.22	4.27	-5
	22		2.31	1.35	-0.17	-0.84	1.6	-1.06	-3.01	1.9	-1.14	1.63	1.86	-0.63	1.12	0.47	-1.1	-1.32	3.81	-0.74	2.33	2.02	-0.42	-3.17	1.88	1.08	-3.18	6.52	0.59	2.17	0.81	0.98	-3.8	-1.13	4.19	1.02	-1.4	0.77	-3.59	-0.31	2.77	-2.67	-0.64	3.92	-4.88	0.71	2.63	-1.42	-1.95
	23		-4.01	-0.37	-3.11	-2.45	1.56	-6.58	3.76	6.88	-10.75	0.49	2.42	-5.97	-2.34	6.6	3.04	-1.69	4.11	-5.6	6.38	6.1	-7.03	8.05	7.79	-0.12	8.11	7.12	-7.91	2.22	3.67	-3.47	6.69	3.19	-4.74	0.66	3.84	-0.71	3.08	0.55	-3.09	1.72	2.78	-5.61	5.07	3.4	-3.85	3.26	7.56
	24		7.51	4.32	8.1	8.26	-1.24	-6.69	11.08	11.25	14.77	8.29	-2.67	-6.09	0.54	-15.21	-6.41	11.51	8.09	7.13	7.71	1.15	0.72	11.25	11.03	9.71	13.83	11.26	11.33	8.81	12.34	14.51	5.5	9.95	10.12	5.42	2.22	5.96	5.95	11.08	18.33	5.1	8.83	11.72	6.58	12.52	14.37	7.04	0.33
	25		3.03	4.4	-0.02	2.51	1.43	1.49	3.08	2.53	0.85	5.32	1.1	0.83	3.84	2.19	-0.67	6.68	2.19	-0.21	5.6	1.15	0.1	3.33	2.69	0.3	2.77	5.85	0.71	5.55	0.17	-4.4	3.55	-0.77	2.74	2.88	0.56	1.6	0.67	-0.26	3.32	2.1	1.68	-1.04	3.57	2.38	-1.72	0.47	0.05
	26		3.37	2.16	-3.03	-0.93	3.38	-1.11	0.97	2.41	-3.53	0.29	3.89	-2.4	0.45	0.91	-3.16	1.07	6.12	-1.43	0.87	4.61	-3.37	2.1	7.55	-1.69	1.67	5.8	-3.41	2.3	5.69	-4.68	-1.12	4.04	-1.55	0.2	-0.6	-0.98	2.7	5	-3.81	0.72	4.28	-2.25	1.26	4.85	-1.85	-0.76	2.87
	27		0.96	3.34	0.5	-0.27	7.19	0.25	1.65	6.25	-0.23	-1.36	7.77	-0.52	-1.37	7	1.41	0.19	7.31	2.17	3.62	9.41	0.36	0.29	7.17	2.08	-1.3	7.82	2.4	4.43	9.35	-0.46	1.5	5.48	-2.53	3.85	6.6	-1.49	-1.53	1.41	0.86	4.45	1.88	-3.35	2.1	7.22	5.43	4.93	7.74
	28		2.91	-1.41	0.03	2.21	-0.64	-0.61	0.24	0.03	-0.25	2.53	-0.15	-2.29	3.94	-1.52	-0.03	1.41	-0.04	-2.45	-0.4	-2.42	0.35	0.42	0.51	-0.1	-1.77	2.16	-0.91	-2.3	0.71	0.17	0.51	0.78	1.29	-0.61	1.71	0.37	-0.31	0.69	-0.5	-0.66	2.65	0.38	-2.3	3	2.41	-0.02	4.82
	29		6	-6.36	0.79	7.86	-3.98	1.68	6.38	-3.33	0.97	8.03	-2.06	-0.56	5.38	-5.05	1.49	8.62	-2.78	2.05	6.88	-1.59	-0.73	6.94	-2.21	2.17	5.93	-0.42	1.67	4.24	-0.62	0.05	1.63	-3.94	-0.74	0.32	-2.68	1.94	-0.63	-2.42	1.85	-0.05	-2.11	0.02	-1.48	-1.13	5.2	-2.19	-2.04
	30		6.18	1.05	-4.4	6.77	8.59	0.53	7.22	9.57	4.48	6.58	9.43	1.89	8.25	6.39	-3.19	8.52	10.23	1	6.39	8.82	1.52	10.63	15.28	4.61	8.83	8.38	3.85	6.29	9.68	3.8	0.85	5.33	4.46	3.56	5.61	1	-1.88	8.15	0.26	0.34	6.14	2.61	3.39	1.34	2.18	4.41	5.8
	31		2.63	-1.99	-4.83	-1.7	-2.17	0.18	-1.46	1.76	-3.1	-4.05	3.38	-1.85	-0.42	4.76	-3.33	-0.1	2.22	-0.68	-0.19	3.9	-4.93	0.3	-1.81	-0.7	-2.51	3.07	-2.41	-0.43	3.19	-3.02	1.58	-1.07	1.95	2.08	1.5	-2.12	-2.89	1.56	-3.46	1.08	2.04	-5.29	0.24	3.6	-4.58	-4.77	1.36
	32		4.3	-1.52	-2.58	8.1	-0.87	-3.42	9.52	-0.96	-2.54	12.56	2.5	-3.24	7.18	-2.11	-3.01	9	1.9	-1.34	12.03	1.67	-3.87	6.56	1.42	-0.59	5.37	-3.58	1.33	7.08	2.33	-3.9	2.69	-1.06	0.17	4.49	-0.44	-2.31	-0.85	0.41	1.54	4.38	-2.46	-2.65	3.42	1.55	0.62	0.99	-0.31
	33		4.32	2.18	-2.77	6.39	2.58	-0.36	6.19	5.42	-1.15	11.66	1.96	-4.01	7.01	1.25	-2.72	6.36	2.62	-0.33	12.43	2.06	-4.79	6.22	2.55	-0.43	4.44	3.71	0.12	4.52	2.12	-2.63	1.22	0.53	0.38	2.27	2.61	1.58	-1.09	0.5	1.13	-0.55	-2.21	4.45	2.32	1.66	3.83	-0.07	0.5
	34		1.13	-0.78	-0.58	3.98	-1.39	0.36	6.01	0.04	2.55	3.76	0.57	1.36	1.54	0.29	-0.14	4.1	-0.92	2.44	0.97	1.95	0.68	3.18	-0.04	3.75	3.33	0.71	6.25	2.63	-0.92	1.67	-0.18	-0.72	1.46	-1.22	0.75	1.39	-1.36	-2.1	0.67	-2.82	1.02	1.29	0	1.47	4.41	-1.73	0.59
	35		2.61	1.92	-1.68	1.21	1.48	-0.25	1.1	1.1	-1.45	2.21	0.44	-2.09	2.47	-0.66	0.4	1.23	1.55	-0.05	1.64	1.03	-2.27	1.15	1.49	-0.06	2.48	2.75	-2.06	1.22	-2.63	-0.89	-1.9	0.44	0.1	0.44	-0.77	-1.93	-2.47	2.41	-2.4	-3.53	2.4	-3.14	-1.1	2.01	-2.56	-0.62	-0.04
	36		11.5	-2.13	-3.75	9.69	-2.98	-2	12.32	-4.2	-1.59	8.07	-4.29	-2.01	9.27	-5.81	-2.08	8.68	-1.71	1.3	4.77	-4.23	0.26	7.72	-1.97	1.88	4.97	-0.35	-3.44	2.91	-2.95	1.34	3.03	-2.66	-0.37	3.42	-0.84	-2.42	-0.97	-3.02	0.94	0.16	-1.94	-2.14	-0.75	0.84	-2.42	0.11	-0.56
	37		-3.63	-1.09	-2.63	-0.22	-1.2	-4.56	-1	1.5	-1.22	-3	2.46	-2.74	0.35	-0.47	-4.25	0.38	2.3	-4.34	2.36	2.02	-3.68	-0.1	1.76	-3.88	-4.72	4.36	1.11	-1.27	5.03	3.07	0.45	-0.93	-0.73	-3.87	0.71	1.05	-0.45	0.22	-0.14	-2.71	-1.5	-0.37	-1.66	0.09	-1.03	-4.03	2.67
	38		4.81	4.71	1.5	4.9	4.14	1.05	3.57	7.36	0.84	7.23	5.04	1.77	9.2	3.69	-1.72	-0.09	6.43	5.28	5.73	3.24	0.68	-2.9	7.21	5.44	-2.12	6.53	7.27	4.33	4.65	2.95	-2.54	3.63	2.25	0.74	2.8	1.34	-2.29	2.17	2.87	-1.92	3.66	2.45	-3.6	5.72	4.82	-3.4	2.09
	39		5.45	-2.87	-1.55	9.42	-3.11	-4.73	8.93	-2.32	-6.98	10.34	-0.22	-9.49	9.87	-2.77	-5.57	11.03	-1.69	-7.29	9.97	0.2	-9.66	10.4	-1.64	-7.86	7.13	0.72	-10.83	8.14	1.86	-11.67	4.94	-1.02	-2.18	4.29	2.24	-9.02	-0.69	-0.47	-2.6	4.88	0.86	-6.8	4.31	2.19	-10.43	3.09	1.63
	40		3.22	-0.9	-2.39	1.19	2.84	-3.24	1.98	3.45	-4.14	-2.27	0.77	-7.52	3.08	-1.16	-4.03	-1.91	4.61	-4.24	-2.28	0.79	-7.53	-2.16	4.44	-4.28	6.57	8.99	-13.65	-5.62	1.97	-6.42	-1.73	1.94	-3.99	1.09	-0.53	-2.21	-1.86	0.46	-1.67	-2.24	1.87	-4.94	-2.49	0.53	-3.34	-2.18	-0.41
	41		-0.27	-2.91	7.27	6.37	2.99	-7.24	1.12	4.06	-8.16	2.39	1.12	-8.96	0.38	0.76	-0.84	3.38	2.39	-8.04	2.45	1.26	-8.97	3.17	1.95	-7.84	1.73	-0.91	-7.77	-0.65	1.4	-6.49	0.85	4.88	-3.02	3.19	-0.3	-5.44	0.35	2.54	-3.77	1.03	2.2	-7.06	2.13	2.03	-6.89	2.79	1.36
	42		3.41	1.06	-1.65	6.55	-1.24	-3.53	3.98	1.13	-4.56	3.56	-0.7	-3.21	7.14	-2.54	-2.44	6.11	1.86	-4.45	4.04	-0.07	-2.78	4.84	1.39	0.84	3.39	2.06	1.29	3.85	0.02	-1.92	2.69	1.95	1.32	1.21	1.24	-1.29	-0.13	2.35	1.9	1.67	0.65	0.03	-2.03	0.7	7.11	1.46	0.63
	43		-0.26	2.83	-2.13	2	-1.86	-8.88	2.28	-0.87	-10.48	2.55	-2.22	-9.53	6.92	-4.66	-10.39	0.26	-1.61	-6.63	2.22	-2.26	-7.62	-0.85	-1.85	-4.17	-1.85	-1.31	-5.06	-1.75	-2.06	-7.15	-1.64	-1.31	-2.5	-2.03	1.43	-3.37	-6.5	-2.63	6.34	-3.82	-3.75	2.26	-3.54	-1.97	0.54	-3.59	-2.93
	44		6.27	1.06	-1.26	10.34	0.96	-2.52	11.14	1.21	-2.01	9.89	2.84	-2.23	6.84	0.56	1.36	9.33	1.51	-2.77	7.19	1.5	-2.7	6.08	0.6	-2.6	9.63	2.44	-1.95	5.32	4.68	-0.6	5.49	1.25	-1.37	2.34	4.99	-0.61	3.31	2.99	0.53	3.16	4.98	-2.1	2.32	5.44	-1.75	-0.36	6.11
	45		4.81	1.48	-4.68	4.42	2.11	-2.48	4.87	2.71	-2.39	3.51	2.45	-2.92	6.62	2.08	-7.09	4.39	0.78	-3.75	4.65	3.11	-1.44	3.86	2.73	-1.82	0.99	3.49	-2.08	1.62	3.34	-1.11	4.13	1.58	-0.59	-0.16	5.1	-0.77	1.17	4.05	-1.18	0.7	3.89	-1.35	-0.87	5.33	-1.11	4.4	3.26
	46		6.09	1.03	-1.33	3.7	1.22	0.68	7.83	3.37	0.6	2.88	0.22	0.14	6.04	-1.28	-0.1	2.75	1.16	1.24	2.86	0.32	0.19	0.77	3.33	4.43	0.72	3.54	9.1	1.05	1.83	0.98	-2.43	3.36	1.45	-1.68	4.08	-1.54	-2.57	3.82	-1.99	-4.81	3.94	-2.91	-3.11	-0.07	1.08	-3.55	2.64
	47		6.16	3.59	-4.61	3.13	5.69	-7.03	2.32	5.32	-7.6	3.44	3.42	-9.05	4.46	1.37	-6.7	3.28	5.87	-6.2	3.75	4.73	-6.88	1.42	5.13	-2.31	0.39	7	-2.4	0.93	4.39	-3.43	-0.23	1.84	-0.1	-0.3	0.66	-0.39	0.01	-1.66	-1.79	0.3	-0.04	0.31	-1.04	0.62	-0.18	-1.24	-0.83
	48		7.38	-1.46	-2.98	5.13	2.69	-4.26	6.02	4.11	-5.15	2.7	4.13	-1.04	4.19	-1.45	0.17	4.62	5.73	-1.88	2.45	4.19	-1	2.08	4.11	-1.48	1.25	7.28	-1.21	-1.73	4	-0.61	-0.28	-1.23	-1.02	-1.28	-0.19	3.38	-0.44	-1.31	-1.12	-2.63	-0.73	0.47	-0.25	1.09	1.35	-3.21	-0.56
Wake group	49		-2.07	1.9	3.5	-4.74	1.09	0.78	-2.64	1.52	1.48	-5.34	6.7	-2.03	0.01	2.56	-4.37	-2.91	0.52	1.63	-6.37	2.85	-0.03	-3.38	-0.64	2.28	-3.31	3.23	-4.63	-4.75	1.08	1.25	-0.66	-2.08	1.22	-1.09	-2.29	-1.07	0.59	-2.44	1.55	-2.57	-2.24	2.66	-6.69	4.04	7.29	-4.37	-1.52
	50		3.52	8.76	0.28	7.55	6	-3.47	4.77	9.46	-0.15	5.19	5.84	-1.25	5.26	8.71	-0.18	5.49	4.47	-2.15	5.22	6.22	-1.7	4.08	6.52	-5.24	4.79	8.35	-3.96	2.66	6.99	-4.6	4.36	6.24	-3.46	-0.11	3.7	0.53	0.57	4.62	-2.81	-0.08	3.35	-4.64	-0.42	7.45	-4.18	-0.94	2.61
	51		-2.26	-1.56	1.28	4.46	-5.68	-1.54	5.18	-6.21	-2.84	3.13	-5.86	-2.5	0.38	-5.93	0.58	5.24	-7.58	-2.27	2.16	-4.41	-2.68	0.85	-3.01	-1.9	1.55	-1.95	2.74	-0.58	-0.55	-2.64	-0.89	-1.21	-0.96	0.04	2.1	-1.98	0.87	-1.95	-3.09	-0.78	-1.47	0.31	1.07	3.7	1.57	5.25	5.34
	52		2.03	4.96	-1.74	0.89	2.4	2.57	-0.22	3.39	6.32	-5.07	4.92	10.19	-2.79	2.76	1.2	-1.15	6.6	3.5	-5.4	4.62	10.29	-2.31	3.51	3.94	-3.79	6.21	3.67	-5.09	8.26	6.67	-0.06	3.46	2.6	-1.44	5.06	-1.55	-1.07	5.77	2.17	-1.98	8.09	4.3	2.62	4.65	-0.42	0.64	3.12
	53		-4.62	1.81	7	-3.98	3.14	8.26	-3.61	1.48	6.64	-3.89	1.87	4.77	-3.05	7.68	4	-2.74	4.51	8.69	-5.95	3.25	5.35	-2.86	5.08	7.6	-3.88	6.3	3.8	-7.19	4.4	9.45	-2.47	4.26	5.81	-4.48	5.39	1.84	-4.15	5.66	4.06	-1.69	7.6	4.87	-5.3	8.7	5.6	-6.06	6.49
	54		-0.21	4.27	-5.12	-3.73	3.57	-4.25	-5.08	4.31	-3.64	-4.92	5.15	-2.9	0.2	4.48	-3.75	-4.64	3.83	-4.44	-4.89	5.13	-2.78	-5.44	4.85	-4.72	-7.7	5.46	-1.94	-5.16	5.57	-1.83	-5.63	3.93	-3.74	-1.4	3.97	-1.65	-2.08	2.28	-1.45	-5.1	3.4	-3.74	-4.29	2.89	-3.72	-4.7	2.15
	55		8.75	-3.19	-2.82	7.95	-3.04	-2.74	9.95	-0.52	-8.08	10.26	-2.77	-7.18	8.39	-4.67	-4.29	8.67	-5.41	0.22	11.18	-0.33	-4	9.26	-3.58	1.83	5.61	-3.56	1.98	10.78	-5.17	-1.01	6.19	-2.27	5.57	9.8	-4.87	-2.41	2.77	3.22	6.7	6.39	0.14	4.23	3.39	1.28	9.53	8.1	1.36
	56		3.07	4.49	-2.42	0.77	3.64	-2.52	0.14	1.44	-0.77	1.11	0.57	-3.12	6.08	3.05	-1.78	1.36	5.96	-3.65	3.13	3.1	-2.69	0.95	4.44	-3.09	-2.7	4.15	-3.65	1.65	4.85	-2.98	-1.49	4.96	-1.45	-0.34	3.33	0.31	-3.12	2.53	4.08	-2.19	5.59	1.49	-2.3	8.4	0.33	-2.64	6.45
	57		3.93	0.59	-2.18	1.58	1.49	-3.9	0.53	3.44	-6.01	1.59	3.6	-4.8	2.45	4	-5.21	1.2	-0.31	-3.25	1.6	3.37	-4.68	1.02	0.57	-0.67	3.89	1.72	-7.25	0.4	2.22	-3.8	-0.56	-0.74	1.6	-0.32	2.23	-2.56	-4.31	0.44	1.72	-3.24	-0.3	1.34	-2.21	2.18	2.42	-1.05	2.47
	58		-1.54	2.91	-0.09	-1.04	4.08	-5.32	0.1	8.75	-2.74	-2.09	5.34	-5.32	3.92	2.84	-0.99	-1.08	4.14	-5.51	-2.11	5.48	-5.21	-3.44	3.72	0.01	-2.43	9.37	-4.61	-2.1	5.61	-5.24	-0.79	7.76	-2.31	-3.03	4.6	-4.73	3.84	1.4	-4.16	-2.78	6.67	-2.67	0.48	5.26	-5.71	-4.28	6.1
	59		8.91	0.62	-7	8.46	3.57	-7.48	6.71	3.05	-8.53	7.17	0.85	-7.13	10.9	0.25	-7.91	8.29	3.61	-7.5	7.23	1	-7.08	6.11	1.99	-6.82	7.45	7.13	-5.75	7.17	0.83	-7.2	6.81	-0.4	-7.49	3.81	0.56	-4.94	0.72	1.04	-2.12	1.21	4.66	-2.96	4.13	2.05	-5.02	1.57	1.88
	60		3.02	-3.34	-1.44	2.32	-3.84	0.32	5.09	0.76	-1.54	3.2	-1.13	-2.44	3.21	-4.58	-1.39	3.17	-3.07	2	1.25	-0.89	-1.46	2.29	-0.63	1.04	1.49	0.89	0.2	3.96	-1.77	-2.45	-1	1.33	-0.62	2.88	0.04	-1.1	-0.83	-0.08	-0.09	-0.64	2.05	-0.85	0.86	2.16	-3.64	0.82	1.32
	61		11.68	10.33	-2.09	4.32	6.6	-4.52	2.58	5.15	-1.59	-1.67	10.02	0.17	9.55	7.3	-1.71	4.15	8.9	1.8	-1.74	9.97	0.06	3.48	10.82	5.57	6.81	10.56	-0.17	2.61	9.82	7.43	2.28	7.28	-2.66	0.96	1.44	5.56	-7.93	4.45	-2.19	6.85	6.46	-2.74	5.61	6.79	2.31	4.52	7.53
	62		2.25	1.04	0.37	1.36	1.72	-0.75	1.8	-1.97	2.92	3.59	3.52	-2.49	5.38	3.52	-0.14	3.87	1.76	-3.16	3.6	3.53	-2.48	3.12	3.78	-3.29	2.25	3.05	-2.32	1.49	2.54	-2.19	2.14	1.42	-3.18	-0.47	2.51	-1.33	-1.05	-0.9	-2.15	-3.68	3.25	-0.43	-3	3.23	-2.3	-2.59	4.11
	63		3	5.58	-2.7	3.13	4.33	-3.47	5.37	0.01	-2.56	1.89	4.17	-2.32	4.72	1.93	-2.05	3.13	1.56	-2.43	3.45	2.3	-1.11	3.9	2.13	-0.83	1.87	-0.8	1.04	0.03	2.11	0.73	2.54	1	0.97	0.32	1.25	2.52	0.37	3.13	0.39	1.41	-0.83	1.25	2.9	-4.61	-3.06	3.22	-0.37
	64		5.09	0.12	-0.43	8.24	-0.07	-2.58	8.57	-1.59	-5.14	8.54	-2.38	-3.71	8.53	-2.64	-2.85	9.16	2.37	-3.83	9.19	-0.89	-4.54	5.84	3.03	-4.3	8.77	0.03	-7.09	8	-1.33	-3.23	5.34	0.52	-3.35	2.86	-4.38	0.02	2.05	0.87	0.1	1.28	2.25	-4.12	3.13	1.3	-4.33	3.8	1.22
	65		6.81	7.89	-4.97	3.55	6.63	-7.36	3.42	3.49	-13.11	4.81	9.43	-5.61	8.84	9.72	-5.48	-3.35	5.98	-8.99	0.3	5.3	-6.88	-3.9	4.59	-12.3	-0.6	3.47	-8.26	-1.75	3.98	-8.8	-2.15	4.69	-6.02	-1.49	4.27	-5.68	-5.5	1.45	-1.41	-5.14	3.37	-7.04	-1.41	4.65	-6.07	-4.31	2.93
	66		7.85	-1.21	-5.3	-0.99	0.95	-3.26	-7.34	-8.35	-6.01	5.5	-1.15	-6.16	18.26	6.98	-6.86	-6.36	-7.52	-6.61	5.52	-1.08	-6.04	-1.83	-8.94	-5.58	-8.61	-14.16	-8.35	-2.76	-8.74	-5.83	-6.49	-6.48	-3.18	-6.32	-10.12	-5.16	-9.97	-7.76	-3.18	-7.32	-11.91	-7.85	-8.59	-13.74	-10.77	-8	-9.7
	67		-0.74	9.28	-2.52	0.02	12.47	-3.76	-12.83	6.32	-0.87	-7.24	9.4	-6.27	-5.21	6.45	-4.32	-8.52	7.16	-2.46	-7.4	9.06	-7.9	-7.95	4.11	-4.27	-8.76	4.79	-5.62	-5.44	6.36	-4.55	-4.38	2.09	-0.92	-1.59	4.86	0.5	2.57	5.96	-1.44	-9.88	6.64	-2.27	-7.48	4.34	-1.37	-6.91	7.56
	68		4.56	-0.59	-1.36	4.03	0	-2.12	5.62	0.49	-0.69	2.52	3.36	0.05	5.08	2.96	-1.61	5.09	0.79	-1.16	2.66	2.33	0.24	4.2	2.14	-1.74	1.33	4.33	1.73	0.94	5.6	1.32	0.4	1.75	-1.27	-0.38	3.4	0.37	-0.88	-1.34	-0.94	3.53	3.99	-0.49	-0.32	5.08	-1.34	-0.36	6.28
	69		14.51	-7.58	-16.5	10.26	-0.39	-13.13	8.41	0.21	-8.47	6.98	-1.59	-9.25	6.26	-4.98	-8.43	9.98	-1.4	-9.61	6.95	-1.47	-9.29	8.01	-1.21	-8.81	10.64	1.93	-11.88	6.97	-1.79	-8.91	6.9	-2.51	-7.49	1.06	-2.36	-5.63	1.17	-3.24	-3.27	1.19	-4.73	-6.21	3.74	0.87	-7.41	0.29	0.18
	70		6.06	4.84	-3.67	3.72	4.22	0.18	-5.31	0.96	5.05	0.71	3.41	-1.04	1.5	3.45	0.21	2.41	8.66	-0.64	0.68	3.49	-1	-0.77	8.4	-1.52	-3.9	5.89	2.32	-3.63	6.8	3.78	1.12	2.86	-2.64	1.88	3.12	1.54	0.17	2.92	0.66	-3.33	2.89	5.05	-1.06	3.5	-1.59	-1.87	2.14
	71		-4.39	6.23	-2.35	-5.57	5.64	-3.86	-4.29	10.74	-4.39	-5.81	9.46	-6.21	-4.05	6.7	-2.79	-5.11	12.21	-1.72	-5.2	11.74	-6.34	-6.18	11.18	-3.25	-3.08	10.57	-4.31	-6.17	10.52	-6.04	-4.78	4.25	3.69	-6.94	6.32	-1.48	-2.37	3.43	0.62	-7.93	7.62	-1.14	-6.07	8.76	-3.4	-5.86	6.46
	72		8.69	3.21	-4.06	7.3	-1.47	-1.99	6.39	-2.74	-2.1	8.67	-2.13	-1.75	9.07	-0.48	-6.59	8.17	-2.18	-3.68	5.03	-0.41	-3.1	6.05	0	-3.95	4.35	2.27	-2.39	3.91	-1.63	-5.14	7.56	-1.8	-3.96	4.43	-2.08	-2.07	4.32	-2.17	-2.19	4.01	-0.53	-3.06	-0.4	1.55	-5.53	-0.54	0.04
	73		12.37	10.32	-2.61	8.72	5.78	-1.08	11.28	2.22	-4.69	3.87	0.73	-4.78	15.26	-0.11	-5.97	12.42	1.45	-3.74	10.21	6.75	-0.85	21.95	3.38	-14.41	6.35	2.97	-3.98	9.52	3.54	-2.22	10.38	-4.78	-4.36	12.37	1.31	-5.97	7.95	-12.18	-6.6	5.04	-0.22	-0.76	2.93	5.22	-4.96	9.42	6.56
	74		3.57	-3.38	1.36	9.04	-2.26	-0.95	8.97	-1.23	-1.55	5.4	1.69	-2.33	5.51	-0.56	-0.97	7.28	-1.5	-0.75	5.36	1.62	-2.19	0.83	-4.28	-0.1	1.59	-1.63	-4.01	2.62	5.3	0.94	-2.93	-4.51	4.04	-0.32	0.79	2.42	-4.48	1.08	-2.25	-1.26	-4.4	1.74	4.04	-1.85	-0.58	2.14	2.2
	75		10.36	-0.45	-0.22	10.96	-0.18	-0.94	13.93	-1.29	-0.7	13.35	-1.69	-3.06	10.11	-0.41	-2.07	11.09	0.01	-1.2	13.31	-1.64	-3.21	11.08	0.12	-1.14	10.42	-1.34	-2.53	8.47	1.06	-0.18	6.49	1.77	0.39	5.72	0.65	-1.24	-0.38	1.76	0.39	5.4	3	0.96	8.63	2.96	-2.36	8.14	3.08
	76		4.18	-7.7	-4.06	6.37	-7.81	-0.95	6.55	-8.36	-2.51	1.98	-2.89	-1.37	3.78	-4.19	-3.42	5.04	-2.72	-2.83	1.99	-2.77	-1.47	7.95	-4.67	-3.08	2.36	-0.88	-6.74	1.95	-2.59	-1.58	2.89	-4.91	-4.13	-1.08	-0.63	-2.75	-2.56	-1.25	-0.9	3.04	-3.22	-2.86	3.85	-0.42	2.79	-1.95	-1.14
	77		5.51	0.64	-6.34	5.67	4.64	-5.63	4.55	7.17	-1.15	2.56	7.93	-6.85	2.58	1.86	-9.56	4.83	4.75	-5.13	2.29	7.24	-9.51	4.98	4.77	-4.75	3.26	4.61	-4.62	1.06	7.24	-7.03	1.6	3.37	-1.66	0.18	2.79	-3.16	-0.24	1.1	1.36	1.59	5.11	-1.64	0.44	4.2	-2.14	-1.5	7
	78		5.94	4.88	-0.09	6.93	12.63	-5.69	5.44	11.99	-3.43	3.99	8.82	-5.89	6.97	7.4	-3.87	4.25	14.11	-5.23	2.52	11.84	-5.34	4.16	14.15	-5.11	3.87	14.26	-6.86	-1.56	14.13	-1.71	0.74	13.91	1.01	0.01	9.44	-0.86	-1.53	5.43	1.62	-0.47	13	-2.67	-0.57	14.2	-2.73	-1.68	11.04
	79		4.41	-4.48	5.52	2.45	-5.57	3.05	2.09	-0.55	3.41	-0.73	0.39	-0.16	2.73	-5.14	2.25	-1.41	0.78	0.67	-0.45	1.18	3.81	-2.08	2.11	1.13	-2.19	3.26	2.72	-0.79	2.36	3.48	3.81	-1.64	-2.57	-1.37	1.77	1.03	0.66	1.44	-4	3.97	-0.13	-5.07	1.78	3.15	-2.03	-1.62	3.21
	80		4.46	-1.78	0.91	5.79	4.97	1.92	7.44	6.32	1.08	8.75	4.4	0.26	8.59	1.41	-0.38	5.78	5.2	1.83	5.88	5.44	0.88	5.84	5.33	1.72	11.63	6.19	-0.94	5.69	4.09	-0.32	5.05	5	-2.36	5.93	-1.58	2.81	0.8	3.33	-0.15	5.45	5.15	-1.1	5.78	3.69	0.02	0.76	0.47
	81		3.16	6.13	-1.83	6.06	3.48	1.52	5.4	-1.78	2.46	7.39	0.59	-1.48	9.97	3.69	-0.9	6.42	5.03	-1.7	7.42	0.53	-1.6	7.18	9.61	-1.9	5.45	3.17	2.13	6.22	7.23	-3.14	6.32	3.25	-3.62	2.31	7.32	-1.94	5.47	0.97	-0.64	7.3	8.3	-0.04	7.16	4.02	-1.75	4.73	8.83
	82		2.86	0.7	1.11	4.38	2.7	-0.11	2.1	3.66	-2.29	1.75	0.62	-2.49	2.72	1.11	-1.11	2.27	1.65	-1.26	1.5	3.11	-2.49	2.2	1.16	-0.6	-2.32	5.51	-0.32	1.93	1.98	0.33	0.68	-1.34	1.38	-0.74	1.84	0.87	1.05	0.17	-2.19	-3.1	-2.2	2.02	1.15	2.15	-1	-2.1	-0.09
	83		5.66	0.55	-2.93	5.71	-1.07	-7.76	4.47	0.76	-0.32	5.05	-0.99	-6.17	5.68	-1.47	-5.37	4.87	0.33	-7.45	5.77	-2.31	-7.99	2.5	3.48	-1.75	5.07	1.87	-0.93	4.04	1.97	-1.79	3.05	1.37	2.02	6.28	-0.63	-3.62	-0.18	0.48	1.51	1.52	1.83	1.99	-0.16	3.2	1.09	1.63	0.94
	84		-0.95	0.19	0.6	2.33	0.68	0.93	0.87	-2.59	3.39	4.9	3.99	-0.29	7.14	5.42	-4.06	6.91	4.14	-1.39	4.92	3.97	-0.43	6.98	4.33	-1.44	6.9	6.59	1.01	5.26	-0.59	-4.23	7.36	1.76	-2.47	3.98	-1.85	-2.68	6	1.47	-2.99	6.64	7.63	-3.47	7.57	9.64	-3.92	4.54	0.15
	85		11.05	-2.52	-9.12	7.48	-0.59	-10.33	5.07	-1.12	-8.05	6.2	-1.99	-6.8	4.12	-3.94	-5.5	7.29	-1.04	-10.91	6.76	-1.06	-6.96	7.31	-0.54	-10.65	4.83	-0.32	-9.2	6.33	-2.6	-8.17	5.71	1.05	-4.15	1.99	-3.28	-1.05	-2.94	1.92	0.56	5.02	1.55	-4.98	3.64	-0.42	-6.38	1.07	1.73
[truncated: 67 more columns]

## Sheet: Supplementary Figure 1b
Supplementary
Figure 1b			Regular
		Window (in ms)	100 - 300																			400 - 600																			750 - 900
		Mean ERP at	F7	F3	FZ	F4	F8	CF3	FC4	C3	CZ	C4	CP3	CP4	P7	P3	PZ	P4	P8	O1	O2	F7	F3	FZ	F4	F8	CF3	FC4	C3	CZ	C4	CP3	CP4	P7	P3	PZ	P4	P8	O1	O2	F7	F3	FZ	F4	F8	CF3	FC4	C3	CZ
	Subjects
Nap group	1		1.23	2.09	0.94	0.5	2.11	1.9	-1.26	1.6	-0.46	0.64	3.63	1.68	2.13	3.96	3.31	2.15	2.17	2.14	1.94	2.02	0.67	0.08	-0.21	-0.55	1.41	0.92	1.75	3.12	3.44	1.98	2.59	1.79	3	2.41	3.68	1.11	5.74	3.5	-1.44	-4.61	-4.68	-4.03	-4.06	-5.12	-3.29	-5.73	-4.97
	2		-3.79	-3.64	1.73	-0.69	1.12	-3.56	-3.16	-6.77	-5.61	-2.83	-1.35	-1.12	0	-0.5	-3.64	-4.09	3.59	0.03	-2.4	0.76	-1.81	-3.26	-3.09	-2.7	-2.28	-4.43	-3.75	-5.33	-5.3	-1.13	-4.88	-0.56	-2.35	-4.6	-4.28	-4.94	-3.47	-6.09	-2.34	-0.99	-2.23	-1.51	-1.38	-1.23	-0.79	0.67	1.38
	3		-0.19	1.52	1.13	0.46	1.7	-0.15	-0.85	0.42	-0.31	-2.68	-0.36	0.95	-0.48	-0.85	-2.17	-1.5	3.6	-0.38	5.19	0.52	2.24	1.66	1.59	0.75	1.97	-0.76	1.17	2.23	-0.93	-0.16	-2.71	0.5	-0.7	2.49	-0.41	-2.12	-2.37	-3.02	-2.59	-4.01	-2.58	-3.29	-2.11	-0.04	-3.85	-2.13	-4.52
	4		4.47	2.02	-0.14	1.84	0.52	1.86	1.8	1.77	-2.05	1.1	0.38	2.02	-1.99	-0.58	-0.66	0.7	-1.72	-1.95	-1.73	-4.46	-0.58	-1.43	-3.29	-4.58	-0.39	-2.02	-0.3	-0.08	-1.76	1.33	-1.24	0.63	-0.03	0.03	0	-1.35	-2.33	-1.47	0.16	1.73	2.54	5.25	4.11	1.67	5.75	1.69	4.67
	5		0.52	1.54	2.83	1.43	4.65	2.43	1.3	2.51	1.63	1.4	1.93	1.06	0.67	0.58	0.45	-0.53	-0.82	3.13	-1.61	1.43	1.58	1.37	1.12	-0.01	0.6	0.83	0.49	0.43	1.33	-0.04	1.59	-1.68	0.74	2.13	3.25	3.24	0.18	2.99	-0.94	-2.02	-0.88	-1.42	-1.22	-3.17	0.1	-2.95	3.32
	6		0.29	-0.77	-2.07	-1.29	-1.57	-1.12	-1.78	-1.29	-1.2	-2.03	-0.46	1.56	-1.13	1.7	0.54	-1.11	-2.59	-5.54	-5.19	-2.77	-1.5	-0.97	-1.71	-1.41	-2.09	-2.3	-2.25	-0.77	-2.62	-3.55	-2.26	-1.94	-1.02	-1.55	-2.18	-3.24	-1.64	-2.22	-2.82	-3.53	-2.11	-1.24	-1.62	-3.14	-0.94	-3.06	-1.94
	7		-0.88	-1.32	-2.04	0.12	-2.02	0.96	0.34	1.07	3.6	2.86	-0.31	0.16	0.86	0.71	3.66	4.42	3.41	3.2	5.1	-0.09	1.82	4.65	1.94	-0.44	2.09	1.29	2.09	1.33	1.73	2.51	2.11	-0.02	2.26	3.5	3.71	-0.89	-1.17	-0.35	-2.57	-3.96	-4.31	-3.78	-2.38	-5.27	-4.17	-6.07	-8.62
	8		0.2	0.95	2.44	4.45	0.41	1.49	4.42	1.41	2.44	4.44	1.58	1.53	-0.5	-1.03	2.27	1.97	0.43	-2.86	-0.51	2.49	3.91	2.51	-0.32	0.11	3.79	-0.48	3.62	-0.16	-0.58	1.66	-1.7	-0.26	3.55	2.24	2.16	2.05	4.34	4.94	-4.1	-4.1	-2.81	-3.35	-2.32	-3.21	-3.47	-3.29	-3.17
	9		2.13	2.33	1.97	1.56	2.37	2.27	1.46	1.89	0.86	0.71	1.33	-0.61	0.61	-0.85	-1.47	-1.27	-1.06	0.99	0.19	-0.87	-0.8	0.16	0.25	0.02	-0.09	0.13	2.22	2.85	-0.48	1.17	-1.84	1.5	2.95	3.52	2.33	-1.57	2.63	3.21	3.84	1.15	3.79	1.2	2.24	1.14	1.11	0.18	2.36
	10		-0.54	3.37	5.36	2.63	0.3	4.37	2.44	3.37	2.24	2.58	-1.94	-3.16	-1	-1.3	0.97	-2.83	-1.55	-0.23	0.12	-3.13	-4.13	-2.18	-0.7	0.26	0.5	-0.66	2.02	3.49	-0.31	2.63	0.67	3.07	3.9	4.52	0.01	1.42	6.67	4.25	7.35	4.04	5.84	4.37	7.63	-0.37	4.47	-0.68	-0.75
	11		2.86	3.97	8.54	5.01	-0.26	4.51	4.27	3.91	10.5	4.18	0.06	-0.29	3.13	-0.36	7.88	8.24	-0.54	-0.91	4.33	0.56	0.78	3.29	2.15	1.59	-0.29	1.69	0.29	-6.03	1.24	4.72	-2.45	5.18	-0.35	-1.34	-1.96	-3.55	1.57	1.08	1.83	2.1	1.38	5.59	7.78	2	5.54	1.86	3.62
	12		-0.02	2.2	4.14	2.63	3.81	2.4	2.88	1.76	1.39	2.85	0.71	2.03	1.51	2.02	0.85	0.85	2.3	2.98	4.15	-2.9	-2.47	0.19	0.03	-1.31	-1.31	0.5	-0.49	0.38	0.46	-0.05	1.01	1.23	0.1	3.4	2.32	0.81	-1.73	-0.61	0.68	-0.07	-1.27	-0.62	-1.73	-2.5	-1.73	-2.72	-1.19
	13		4.55	3.85	3.48	1.61	5.54	4.14	3.04	3.93	3.81	3.05	2.56	4.13	-0.47	-0.27	4.27	3.58	0.57	3.33	1.21	-3.22	2.75	2.54	2.22	0.92	2.29	1.74	2.4	3.13	1.66	0.19	-0.66	0.42	1.13	2.66	1.88	-1.07	-1.88	-1.27	-5.48	-5.81	-4.49	-6.56	-4.09	-5.6	-6.73	-5.22	-3.84
	14		3.93	4.15	3.25	6.57	7.11	0.55	5.78	-4.71	-1.6	1.94	-1.52	-0.02	1.33	-0.27	2.37	1.81	2.15	0.33	2.14	-0.2	0.52	1.2	1.63	1.61	0.52	1.63	-0.52	4.33	1.57	2.15	0.85	0.01	-1.87	-1.78	-2.97	-0.81	-1.11	-0.96	0.42	0.97	1.23	-2.21	-1.38	0.58	-2.19	1.96	-0.02
	15		-2.22	-3.2	-1.02	-3.8	-3.18	-1.48	-2.49	-1.51	-2.71	-2.24	-0.62	-1.28	0.38	-3.2	2.04	-3.2	-2.52	-0.35	-1.01	0.53	5.51	4.89	4.28	0.84	3.39	2.09	3.33	6.37	2.16	0.51	-0.12	0.11	2.96	1.86	3.12	0.93	2.75	4.78	6.66	7.18	1.69	5.67	6.18	4.24	2.26	4.18	3.92
	16		0.37	-2.7	-1.36	-2.94	-2.84	-3.17	-4.03	-3.12	-0.98	-4.32	0.68	-5.02	-1.58	-6.83	-6.88	-7.47	-1.82	-1.18	-2.02	5.49	10.82	8.24	6.19	3.98	10.46	10.41	9.82	9.86	12.18	1	5.77	0.83	6.36	11.61	7.37	4.29	2.55	6.04	3.23	3.02	4.15	4.1	6.75	0.74	2.03	0.68	0.95
	17		7.7	10.16	11.24	8.52	8.53	10.17	8.48	10.16	8.29	9.09	3.91	3.1	-0.79	2.19	-1.37	1.13	0.42	1.71	2.94	3.89	4.38	3.88	4.42	2.85	3.78	4.41	3.52	5.08	5.34	-1	3.85	-0.4	1.02	-0.48	3.96	2.19	4.14	7.5	0.74	-3.81	-4.28	-1.92	-2.46	-3.74	-1.96	-3.63	-3.76
	18		3.95	3.23	4.74	1.72	3.64	2.09	1.52	2.11	1.35	0.34	0.73	0.43	-0.99	0.52	0.85	0.42	-1.2	-1.27	0.86	-3.6	-0.01	-0.29	-0.61	-2.29	0.04	-0.56	0.06	-1.75	-0.59	-1.83	-0.57	-0.24	-0.98	-0.57	-1.33	-0.9	0.69	-0.25	-0.16	-0.92	-2.32	0.15	0.59	-0.57	0.41	-0.63	-1.51
	19		6.03	5.49	1.05	1.91	4.5	5.53	2.38	4.94	0.03	2.44	3.31	1.98	-2.27	1.89	0.6	4.82	1.54	-1.94	-0.79	-0.57	-1.95	0.77	-1.2	-0.08	-1.77	-0.62	-1.4	0.72	-0.46	-2.42	-2.41	2.14	-2.46	5.78	3.28	0.44	7.2	6.52	-0.21	-3.75	-5.55	-3.03	-4.46	-3.38	-3.72	-2.26	-1.04
	20		4.56	5.76	5.71	5.17	4.18	5.73	5.12	5.73	4.26	5.18	4.77	6	1.02	4.31	4.26	5.64	4.35	1.12	1.31	3.28	3.57	5.15	4.87	2.74	3.44	4.85	3.35	3.91	4.74	-0.28	3.83	-1.23	0.01	0.33	2.14	0.17	-0.92	-0.13	-8.08	-9.31	-7.31	-6.29	-5.36	-9.38	-6.2	-9.32	-6.25
	21		6.33	8.04	5.7	6.42	6.64	8.08	7.52	7.92	8.28	10.55	2.29	6.67	-0.54	2.7	9.18	6.4	1.04	2.1	0.2	-3.12	-2.62	-7.57	-1.24	-0.71	-2.46	-0.41	-2.5	-0.6	3.5	-1.87	2.31	-3.86	2.47	1.03	2.15	1.11	4.55	-0.17	0.14	0.38	3.71	0.59	-0.36	-0.76	-0.16	-0.77	2.31
	22		0.36	-2.09	-1.54	-1.8	0.33	0	0.63	2.13	1.11	0.06	0.68	0.69	-0.02	1.73	0.86	-0.84	0.84	1.17	0.5	-1.59	0.64	3.28	3.4	5.14	4.55	4.81	6.12	4.3	4.86	2.29	1.29	1.76	5.65	3.36	3.64	0.17	6.45	4.69	-4.4	-2.27	-6.82	-3.98	-5.87	-1.66	-4.27	-2.66	-5.97
	23		-0.15	0.21	0.08	-1.04	-3.16	-2.92	-3.44	-2.05	-4.15	-5.88	-1.64	-0.83	-0.35	0.47	-0.97	-2.78	-0.14	-0.86	-1.84	1.36	1.7	1.32	1.64	3.24	1.09	2.98	2.18	5.5	4	2.67	2.77	0.98	4.61	6.72	4.34	1.51	6.32	7.09	-6.95	-7.65	-7.35	-6.99	-4.2	-9.3	-5.29	-11.3	-5.09
	24		-2.68	-0.9	-1.3	-2.21	-1.64	-2.35	-2.13	-2.46	-2.71	-2.24	-4.42	-1.55	-1.69	-3.48	-0.39	-4.47	-2.36	-1.47	0.01	0.14	-0.7	-1.26	0.04	-2.39	0.45	-0.07	0.4	-0.09	0.23	4.15	-0.55	3.26	2.74	0.63	0.53	-1.56	2.12	2.26	1.16	-3.12	-3.7	-0.55	-1.64	-1.08	-0.66	-1.06	-0.99
	25		1.74	0.16	0.73	0.36	0.63	-0.42	0.91	-1.71	-1.58	-1.37	-3.45	-3.72	-4.33	-3.66	-3.44	-3.82	-1.55	-5.09	-4.65	-1.88	-0.34	0.17	-0.09	-2.02	-0.74	0.28	0.34	1.1	1.35	-0.28	0.02	2.96	1.1	0.88	2.92	0.39	3.56	6.63	-1.1	-1.74	-2.08	-0.36	2.18	-2.1	-2.13	-0.24	-1.56
	26		1.97	2.25	2.15	2.21	1.32	2.3	2.16	2.58	-0.29	0.98	1.22	0.6	1.05	2.82	1.53	1.35	0.83	0.6	1.11	7.38	8.75	7.07	9.03	8.21	8.82	8.86	8.96	8.52	7.02	4.77	1.7	1.33	5.53	5.97	4.41	-0.68	0.77	-0.36	-6.14	-4.6	-6.58	-5.54	-5.43	-4.46	-5.35	-4.24	-3.38
	27		3.51	5.03	4.36	5.71	4.42	5.13	7.86	4.68	7.37	7.5	3.06	3.19	1.42	-1.54	4.13	1.19	0.93	-0.44	-1.53	-0.45	2.61	2.58	-0.25	-0.94	1.49	1.42	1.16	1.47	1.37	0.61	3.33	0.59	2.08	2.25	1	0.75	2.39	0.7	-0.75	-3.41	0.53	-0.42	-0.76	-4.31	-3.01	-3.92	-4.96
	28		-5.02	-2.76	-2.13	-1.64	-2.52	-2.86	-2.38	-2.81	-3.76	-2.42	-2.06	-1.32	-2.85	-1.91	-2.47	-0.62	2.99	-0.25	-1.1	2.22	4.63	2.87	4.98	3.26	4.51	1.87	4.51	4.57	1.62	-0.36	1.64	-0.12	0.66	1.68	-0.85	5.88	1.33	2.44	2.11	1.68	2.74	1.73	-0.23	1.39	0.2	1.25	1.47
	29		4.09	4.94	5.97	4.97	4.11	2.98	4.83	2.9	1.49	1.26	1.59	0.39	-0.87	0.86	-0.67	-0.81	-1.15	-1.16	-2.48	-5.83	-4.86	-2.51	-3.91	-4.98	-6.02	-3.81	-6.25	-3.82	-2.93	-5.22	-0.56	-0.47	-5.91	-5.66	-1.3	0.2	1.23	2	-1.76	-3.89	-4.08	-3.06	-3.08	-4.7	-3.2	-4.73	-5.38
	30		2.52	2.26	0.37	-0.17	0.75	1.53	-0.88	1.97	-1.65	-1.8	2.59	-2.2	2.06	2.37	0.25	-1.91	0.33	3.06	2.95	4.53	4.04	8.1	5.06	6.79	5.09	5.1	6.53	7.65	4.92	3.99	2.98	-0.05	3.89	7.01	5.3	2.2	4.83	8.85	-1.23	-5.22	-2.67	-7.23	-4.88	-4.3	-6.85	-2.86	-2.87
	31		3.8	4.64	2.36	2.45	4.34	4.08	-0.84	0.26	0.01	-2.96	-1.12	0.03	-1.57	-0.25	0.38	4.4	1.53	5.75	6.97	-0.43	2.69	2.78	1.49	2.16	4.7	4.43	4.96	6.17	4.88	5.97	7.08	4.13	6.68	3.97	5.37	4.65	3.57	4.69	-4.2	-1.96	-0.89	0.14	-2.23	-4.39	2.02	-5.27	-1.9
	32		0.02	3.93	8.3	6.77	7.78	3.85	6.56	3.65	4.04	6.28	3.35	3.85	2.41	3.76	1.94	1.3	2.31	4.73	1.91	-0.72	-2.02	-6.85	-5.37	-3.19	-2.89	-3.83	-2.84	-5.18	-3.2	-4.13	-0.61	-1.98	-2.67	-1.81	-1.91	0.66	0.53	0.7	3.81	2.65	3.33	0.53	-3.97	-1.49	-0.98	-1.99	-1.15
	33		6.76	6.33	0.3	2.25	0.67	6.1	2.16	5.91	2.44	0.67	5.39	0.91	0.65	4.66	2.67	0.81	0.18	0.83	0.05	-0.19	0.72	5.26	-0.57	1.64	0.71	-1.17	0.49	-0.84	-1.82	-1.3	-1.23	-0.65	0.08	2.77	0.55	0.13	-0.52	-0.22	0.15	-2.54	1.98	0.52	1.29	-2.54	-0.42	-2.58	-0.1
	34		3.38	5.61	6.34	4.22	0.44	6.09	4.43	6.67	7.95	4.53	6.46	4.07	2.09	6.75	7.2	5.28	-0.26	3.09	-2.18	-2.71	-1.57	0.4	0.72	-1.95	-1.31	0.69	-1.62	-0.09	0.48	-4.61	0.11	-0.72	-1.22	3.4	0.99	1.11	3.28	4.13	-1.66	-1.22	-6.76	-2.89	-0.09	-0.99	-2.9	-1.08	-2.7
	35		1.5	2.97	0.58	1.4	-0.51	2.61	1.68	3.55	2.44	1.57	1.98	0.09	2.39	2.66	4.08	0.37	0.31	3.2	0.75	1.51	1.55	0.97	-1.14	0.11	1.54	-0.82	1.21	0.43	-1.3	2.11	-3.2	-0.02	0.02	1.51	-0.18	-3.57	1.17	2.58	-2.58	-2.56	-0.84	-1.98	-1.1	-2.58	-2.22	-2.98	-2.21
	36		0.14	-1.23	-0.31	-2.26	-1.03	1.04	-2.32	0.14	0.12	-0.13	-0.02	1.55	5.02	-1.4	-0.2	0.45	1.12	-3.45	0	0.6	1.1	1.11	0.39	-0.06	1.54	-2.36	3.73	1.73	-0.93	-0.32	-2.6	-2.14	1.58	3.07	1.72	-4.62	-3.25	-2.79	-0.03	1.73	3.96	1.93	1.92	-1.14	1.78	-0.09	0.66
	37		3.24	3.67	2.17	2.61	0.05	3.41	2.43	3.17	3.46	1.02	1.25	-0.13	1.07	0.51	-0.56	-2.39	-0.27	0.11	-2.9	-1.66	-1.51	-2.55	-1.42	-2.13	-0.73	-1.38	-0.76	0.72	-0.33	0.82	-2.25	0.27	-0.51	3.92	4.36	-2.4	0.48	5.28	-0.34	-1.43	-1.3	-0.34	0.57	-1.28	-0.19	-1.51	-1.28
	38		7.21	5.4	6.11	6.87	8.79	1.55	4.01	1.2	1.06	3.49	-0.05	3.4	-0.43	1.7	0.36	0.44	-0.04	1.13	-0.5	0.33	0.63	-0.32	1.87	0.99	2.67	3.53	3.99	5.08	4.32	3.66	3.88	0.32	3.23	4.97	3.88	3.22	2.89	2.85	-4.3	-2.39	-1.93	-1.94	-4.6	-0.87	-1.8	-1.03	0.07
	39		3.14	6.21	4.59	5.05	5.09	5.76	5.05	5.84	4.72	4.37	3.35	2.91	1.38	3.31	3.23	3.99	3.57	4.6	6.45	2.32	-2.4	1.36	-2.46	-3.38	-2.91	-2.68	-2.87	-1.71	-2.25	-0.64	-1.52	0.66	-1.94	-2.8	-1.79	-0.75	-1.64	-2.17	-1.26	-2.14	-0.42	0.76	-0.38	-1.1	0.7	-0.98	0.23
	40		-2.24	-2.38	-3.31	-3.36	-2.26	-3.78	-3.22	-4.11	-1.97	-3.53	-2.56	-0.92	-1.94	-1.71	-4.09	-0.35	0.52	1.52	-0.63	3.11	2.2	0.67	-1.04	0.11	-1.3	-1.02	-2.26	0.33	0.79	2.03	1.63	0.15	3.11	2.45	2.52	2.84	0.78	1.17	2.7	3.61	3.09	1.14	1.18	0.74	1.21	0.35	1.27
	41		0.32	2.06	1.39	1.59	2.71	1.96	1.96	1.7	1.24	2.4	2.21	2.12	2.09	1.64	0.61	3.29	3.05	2.9	3.44	4.8	6.91	7.24	6.73	5.39	6.66	6.94	6.37	6.27	4.18	1.79	-0.52	2.31	2.05	3.26	1.31	1.91	3.37	2.51	-3.77	-5.33	-7.36	-8.2	-7.9	-5.63	-7.69	-5.74	-6.35
	42		3.12	3.51	1.98	-0.4	-0.4	3.01	-0.36	2.89	2.49	-0.69	2.46	-0.95	0.84	2.6	1.66	1.56	0.76	0.08	0.58	-0.09	-1.15	-2.16	-2.05	-1.93	-0.17	-2.04	0.16	-0.34	-1.4	0.76	0.66	0.87	0.43	-5.17	-0.78	-0.19	3.13	0.69	0.58	-0.48	1.87	-0.84	-0.66	-0.8	-0.97	-0.79	-0.13
	43		-0.97	-1.3	1.68	-3.12	-3.9	-1.23	-3.19	-0.95	-2.6	-3.18	0.61	-1.89	0.8	3.01	1.94	-1.18	0.11	1.81	-0.56	1.27	-2.76	-1.66	-2.46	-0.56	-2.88	-2.32	-2.1	-1.01	-1.74	1.69	-1.98	2.02	0.41	0.91	-1.18	-0.38	2.43	1.25	-2.03	-0.53	-4.12	-2.55	-1.42	-1.39	-2.47	-1.76	-2.48
	44		0.86	2.44	-1.03	1.01	0.49	1.33	0.75	1.02	-0.76	1.84	1.68	0.54	-0.26	-2.52	-3.16	0.25	0.56	-2.03	-0.7	-1.24	1.26	3.73	2.26	3.65	3.49	0.88	3.61	4.33	0.29	1.07	0.98	0.9	2.71	4.15	1.58	-0.05	2.79	4.3	1.93	0.19	2.88	0.28	3.09	0.48	2.17	0.58	1.33
	45		1.22	-1.42	-1.52	-0.17	1.1	-1.58	-1.48	-1.72	-3.39	-4.11	2.15	-0.18	0.81	-1.05	-0.4	-1.46	-0.03	0.02	-1.52	2.39	6.29	5.74	6.51	6.04	4.61	6.04	4.5	6.57	8.18	1.43	1.75	1.35	1.43	6.35	3.25	-0.82	0.33	0.88	0.43	-1.75	1.11	0.9	0.45	5.57	-0.17	5.95	4.7
	46		5.85	8.72	10.08	4.64	4.06	5.77	4.01	2.12	4.22	3.97	1.56	0.93	1.83	-1.28	-1.69	-2.17	0.22	0.64	-2.75	-2.99	-2.44	-2.48	-1.93	0.09	1.12	-2.08	2.13	4.72	-1.95	-2.78	0.89	-1.7	0.92	4.48	1.99	3.87	6.47	7.18	-6.55	-8.82	-6.17	-6.75	-5.76	-7.67	-6.8	-5.72	-7.32
	47		1.45	0.51	-0.12	-0.56	0.71	-1.25	-1.49	-0.91	-2.18	-2.68	-1.31	-1.32	-2.02	-3.8	-3.6	-2.96	0.68	-1.44	-0.48	5.14	4.29	3.26	5.83	5.15	3.89	5.02	1.99	3.6	4.02	0.92	1.73	0.92	1.1	2.78	1.29	-0.92	0.37	-1	-5.34	-4.13	-3.34	-4.34	-3.6	-3.8	-3.84	-5.19	-6.14
	48		0.5	-0.21	0.71	-1.68	-2.23	4.06	-2.33	3.46	0.76	-3.25	0.92	-2.78	0.22	-2.33	-2.23	-2.14	-1.61	-3.49	-2.65	-1.84	5.16	5.32	4.42	-0.4	6.1	4.52	5.33	6.24	5.56	1.78	4.37	1.34	5.37	4.14	6.25	3.11	1.05	2.54	-0.44	1.4	-0.04	0.2	3.73	-1.67	-0.67	-6.59	-4.88
Wake group	49		-0.54	-3.32	-3.61	-3.4	-3.16	-1.26	-0.03	-0.25	3.01	-0.67	-0.68	-1.53	0.68	1.08	-0.63	0.3	-3.44	0.96	1.44	-2.49	-3.41	-1.93	-1.14	-0.56	-3.19	-4.23	-2.77	-5.29	-4.61	-1.51	-0.21	0.66	-2.77	-5.51	-3.06	-2.68	-3.16	-0.79	1.68	-0.65	1.52	1.62	3.07	-0.64	0.11	1.58	0.67
	50		0.13	1.42	3.72	5.09	2.65	4.6	5.21	4.42	4.07	5.29	-0.42	-0.14	-5.06	-0.08	0.35	0.53	-0.88	-5.04	1.81	-2.73	-3.9	-1.89	-0.46	-0.38	-2.75	-0.37	-2.95	-0.11	-0.89	-5.33	-0.96	0.29	-2.56	-0.79	-1.93	1.32	0.56	-0.65	-5.32	-4.78	-8.11	-6.63	-6.9	-9.23	-6.59	-6.93	-3.75
	51		-4.12	-1.41	-3.28	-4.31	-4.56	-3.47	-5.89	-3.52	-4.56	-3.57	-3.81	-1.6	-3.58	-4.82	-3.04	-1.48	-0.2	-2.08	-0.11	-0.19	2.77	3.08	-0.76	1.02	1.79	2.48	1.8	0.84	-2.11	0.26	-1.5	0.43	0.61	1.2	-0.32	1.66	2.29	0.49	-1.43	-3.21	-0.66	-1.34	-0.37	-0.46	-1.25	-0.36	-1.18
	52		-0.05	1.04	4.85	-0.48	3.03	0.49	-0.64	-0.29	1.45	-0.35	-0.2	-0.8	-2.6	-1.62	3.35	-1.1	0.76	1.24	3.15	-3.17	0.58	-4.39	-0.13	0.98	0.38	-0.13	1.09	-2.54	0.04	1.92	1.12	2.81	1.86	0.91	2.68	1.18	6.05	5	1.2	0.85	-0.37	2.37	1.51	1.47	2.36	1.29	-0.14
	53		-2.53	-3.51	-2.48	-4.54	-2.97	-3.1	-4.37	-3.18	-5.52	-4.95	-2.73	-3.37	-2.74	-4.3	-6.84	-5.78	-2.98	-7.51	-7.29	-0.61	0.77	0.88	0.45	0.69	-1.18	-2.36	-2.12	-3.47	-3.36	-1.11	-0.85	-1.01	-2.37	-2.8	-2.77	-0.38	-3.06	-1.06	-2.01	-2.85	-2.53	-1.19	0.1	-1.66	-0.77	0.13	1.28
	54		5.45	2.34	2.06	1.97	1.54	2.94	2.31	1.24	1.07	2.2	-0.52	0.8	-1.62	0.29	0.65	-0.69	1.27	-2.61	0.27	4.21	3.08	2.79	2.68	3.56	2.99	2.67	3.38	2.8	2.63	2.94	1.36	1.58	3.29	2.49	3.38	1.16	2.09	1.14	-8.1	-8.61	-11.49	-9.78	-6.14	-8.92	-10.06	-8.42	-9.48
	55		3.43	3.38	3.19	2.49	5.4	5.53	0.34	4.31	2.81	5.23	2.34	3.65	-1.61	3.26	0.64	2	1.28	1.36	-0.02	-2.05	-1.74	-2.16	-1.29	0.27	-0.64	-3.94	-0.85	-4.82	-1	-1.45	-1.49	-1.84	-2.22	-2.5	0.76	0.11	-4.39	-3.38	0.11	0.25	-4.97	0.56	-0.57	-0.87	0.94	-0.5	-2.05
	56		2.82	3.79	8.59	3.29	2.76	-3.39	1.39	-3.54	1.47	-3.89	4.89	2.2	3.12	1.55	4.86	0.52	-3.16	1.86	3.77	2.94	1.78	4.54	3.22	4.57	-0.47	2.6	-0.62	3.12	1.24	3.84	8.56	0.82	4.14	5.69	8.18	4.64	-0.55	4.45	-3.72	-8.7	-9.1	-4.11	-0.66	-5.29	-3.3	-5.61	-6.05
	57		-0.14	-3.51	-3.72	-5.29	-0.71	-3.46	-5.61	-3.68	-6.95	-7.42	-3.29	-2.78	-3.9	-5.91	-5.1	-5.35	0.15	-4.31	-6.49	-3.49	-2.78	-3.52	-1.62	3.83	-2.85	-1.56	-1.24	6.23	2.93	-0.07	2.79	2.18	3.32	5.35	4.57	5.84	3.53	6.62	3.16	4.14	0.55	3.8	3.54	1.19	3.37	-0.03	-3.01
	58		6.43	1.19	-1.79	-1.68	4.73	1.16	-1.65	0.69	-2.96	-1.58	1.87	-1.85	-0.08	-0.58	-3.3	3.84	-1.57	-2.25	1.3	-10.26	1.22	5.4	1.1	5.29	1.23	1.04	0.17	-0.27	0.98	-1.61	-2.84	1.8	-0.91	2.66	1.01	-3.05	0.16	2.43	-4.39	-2.38	1.67	-7.54	0.92	-2.33	-7.63	-2.42	-4.87
	59		-0.71	3.88	4.82	0.71	1.9	3.85	0.77	-0.26	-0.09	0.52	1.2	-1.03	-0.38	-6.25	-2.13	-1.33	-1.16	-4.74	2.42	-0.26	-5.03	-0.53	-3.44	2.82	-5.16	-3.33	-6.36	-0.3	-3.17	-5.32	-1.76	-1.26	-1.68	-1.25	0.14	-1.7	5.55	2.66	4.3	7.15	9.07	5.24	1.57	7.05	5.43	9.19	3.44
	60		3.98	4.84	4.39	5.27	4.16	5.23	4.99	3.86	7.64	1.24	1.55	1.06	-2.65	1.46	2.56	0	1.51	-4.53	-2.98	-0.81	-1.57	-1.04	3.01	4.26	-3.07	2.88	-0.8	-1.17	1.2	-1.47	-0.42	0.77	1.33	2.05	1.99	1.2	3.43	1.63	1.58	3.06	1.52	4.29	3.14	1.01	4.3	2.29	2.07
	61		6.51	8.89	10.63	5.48	7.44	6.88	5.3	5.72	2.14	4.67	-2.25	3.2	-0.01	-0.25	3.84	2.21	4.91	-0.06	4.4	0.47	6.79	5.25	8.87	4.74	5.28	8.73	4.61	1.92	0.27	5.57	4.28	5.08	0.08	0.46	-5.23	3.4	3.28	6.6	4.29	2.37	-2.82	2.01	-0.52	-2.02	1.94	-3.09	-3.36
	62		2.49	2.88	6.84	3.72	3.13	2.99	3.73	2.98	1.87	3.68	2.38	-1.48	0.59	-0.31	-2.36	-1.37	-1.68	-4.7	-1.47	2.1	2.18	3.55	1.21	-3.26	2.55	1.34	2.76	3.32	1.48	1.58	-1.41	2.14	1.42	2.73	-0.38	-2.76	1.03	1.83	-0.77	-0.39	-3.16	-2.41	-0.37	-0.56	-2.37	-0.55	-1.34
	63		0.26	0.43	-1.5	0.1	1.22	0.55	0.17	0.62	-0.98	0.03	0.11	-0.25	-1.11	0.04	-0.3	-1.36	-0.82	-0.73	-1.89	5.16	3.89	4.78	4.03	0.31	3.36	2.9	1.23	1.76	1.68	-2.45	0.26	-1.48	-2.6	-1.86	-1.75	1.72	-2.98	0.03	-0.03	0.24	2.03	0.61	0.21	0.57	1.47	1.14	5.58
	64		-2.16	5.31	4.33	6.94	-3.4	1.16	2.6	-1.39	1.44	-3.42	-2.06	-3.22	-1.25	-3.28	-3.68	-4.73	-1.36	-3.62	-5.15	-1.39	1.09	1.79	2.94	-2.18	0.52	2.44	-0.7	-0.36	-1.97	-0.47	-1.91	-2.33	0.14	-1.56	-2.19	-1.26	-2.24	-1.03	1.75	3.44	1.75	3.16	2.58	4.23	3.69	4.58	4.63
	65		1.48	0.31	4.71	2.31	-2.99	-1.92	2.95	-2	0.49	2.38	-3.72	-1.3	-1.96	-4.75	-4.37	-3.81	-3.01	-6.74	-8.38	-0.2	1.43	2.03	2.29	1.41	-0.64	2.6	-0.74	4.51	2.72	-0.55	1.19	-0.68	2.97	4.96	1.81	3.31	4.36	5.56	4.31	1.45	1.8	4.26	0.93	2.75	3.61	2.61	3.04
	66		1.23	1.35	-1.8	-0.45	0.48	1.46	-0.5	0.92	-0.68	-0.71	0.11	0.45	0.02	-0.29	0.65	0.36	1.06	-0.27	0.68	-1.82	-0.77	-1.46	-4.96	-3.21	-0.57	-4.97	-3.03	-3.51	-4.69	-1.43	1.58	2.51	-3.9	-5	0.82	0.35	-0.81	-3.61	3.54	-2.02	0.7	0.59	3.53	-2.2	0.53	-3.83	-0.86
	67		-0.34	-1.84	-2.34	-1.69	1.83	-4.52	-1.33	-4.51	-3.94	-1.94	-1.38	-1.54	-2.36	-3.51	-3.93	-2.45	-3.04	-4.85	-5.97	3.35	5.49	4.93	3.11	4.16	5.15	3	5.15	3.49	2.89	1.84	3.38	1.28	2.74	6.68	4.16	1.17	4.16	2.83	-0.33	-1.56	1.3	-0.27	-0.57	0.43	-0.11	0.58	-0.6
	68		2.59	1.52	-0.27	0.37	1.32	1.54	0.06	1.55	-0.22	-1.12	1.08	-0.44	0.03	4.18	-0.55	-0.16	-0.79	-1	-0.61	-2.87	-2.69	-2.81	-2.11	-5.06	-2.75	-2.03	-2.84	-1.22	-1.83	-2.44	-1.34	-0.43	-8.8	-1.86	-1.48	0.41	-2.22	-1.86	0.59	-1.26	1.32	1.02	2.3	-1.38	0.85	-1.25	-1.97
	69		3.56	1.28	4.87	3.38	5.38	1.26	3.32	1.15	1.63	3.27	0.56	1.5	-3.81	3.03	2.17	1.45	0.78	0.44	4.32	-2.72	0.52	-2.19	-0.39	0.09	0.65	-0.24	0.99	-1.61	-0.2	0.79	-0.23	0.25	3.17	-1.78	0.15	-0.34	2.54	2.84	-0.08	-0.96	-0.59	-1.11	-0.98	-0.94	-0.92	-1	-1.61
	70		-1.6	-4.85	-5.76	-4.38	2.86	-8.82	-4.51	-8.66	-7.08	-8.21	-4.21	-5.08	-0.65	-5.28	-7.13	-10.71	0.52	-3.61	-1.27	4.32	0.96	-3.35	-0.05	0.18	-0.48	-0.01	-2.56	-5.98	-0.26	-0.68	1.54	1.27	-1.99	-0.24	2.5	6.66	-1.36	2.36	-0.37	-0.59	-1.94	-1.55	0.99	-1.82	-1.63	-4.36	-7.47
	71		-8.96	-11.71	-9.77	-11.79	-5.61	-9.16	-8.42	-13.73	-5.61	-12.4	-8.32	-7.95	-2.12	-6.65	-7.82	-6.32	-1.88	1.47	-0.34	-3.7	-0.14	-0.25	3.4	1.59	-1.95	-4.21	-1.19	1.62	-4.43	-3.78	-1.07	-2.6	1.04	1.66	0.65	2.14	-1.43	-0.65	3.6	0.72	-2.87	2.16	3.87	-4.27	-0.67	-1.15	-8.21
	72		0.89	-0.95	-2.45	2.93	6.79	-0.49	1.22	-0.69	-2.77	-1.86	3.24	-0.05	-0.23	-1.84	-3.86	-2.7	-2.63	-5.54	-3.39	1.81	-0.17	-1.26	0.51	0.42	-0.24	0.66	-0.17	-1.46	0.83	0.27	-1.98	0.07	-1.64	-0.32	-2.63	-0.97	2.87	-2.19	-2.55	-2.82	-5.06	-4.83	-5.26	-2.7	-3.78	-2.63	-4.12
	73		3.78	3.28	0.81	3.01	5.04	1.8	1.22	1.82	0.49	-1.79	0.29	-2.29	-2.39	-0.92	-1.82	-2.52	-1.72	-7.21	-5.84	-1.07	2.95	2.97	-2.38	-2.12	2.16	2.52	2.13	2.3	0.7	1.47	-0.23	0.18	2.4	-0.6	0.99	3.87	2.31	-2.8	-2.7	-4.88	-5.53	-5.61	-7.06	-3.13	-4.07	-3	0.97
	74		-0.97	-0.29	2.01	-0.26	-0.89	-0.34	-0.31	-4.03	-1.54	-1.34	-0.65	-0.23	0.83	-2.83	-2.64	-5.15	3.62	-0.11	1.69	4.59	4.45	3.1	3.45	2.09	4.81	3.3	10.26	11.19	6.24	4.62	0.14	3.87	7.02	6.64	4.67	0.09	7.17	6.57	2.06	-0.18	-2.52	-3.48	-1.25	-0.77	-3.33	-3.05	-6.86
	75		2.23	5.48	4.26	2.38	-0.28	5.88	2.3	4.53	2.4	2.88	5.86	1.32	2.46	5.01	4.96	2.83	0.97	3.63	4.36	-3.17	-1.45	-4.71	-2.64	-3.68	-1.07	-2.62	-0.9	1.41	0.52	-0.31	-0.82	0.89	1.32	2.24	1.92	1.31	4.49	4.37	-1.02	-3.62	-6.07	-4.78	-1.23	-3.15	-4.73	-2.32	-0.96
	76		-0.81	1.26	-0.27	-0.45	-2.33	-2.1	-0.49	-2.32	-3.76	-0.4	-3.85	-1.27	-2.98	-3.12	-3.12	-2.34	2.37	-3.98	-3.13	-0.55	4.55	4.38	-0.28	1.04	4.11	-0.26	3.96	5.34	-0.31	3.55	-0.58	3.28	3.72	1.38	-1.03	-3	3.3	0.24	2.32	3.1	4.59	1.98	5.64	3.19	1.83	3.38	5.23
	77		-3.99	1.21	1.23	2.14	4.34	1.34	3.65	0.78	-2.75	0.79	-1.88	0.74	-2.86	-1.97	-1.83	-1.28	2.18	-0.53	1.52	-3.82	-2.85	-2.47	-5.23	-4.35	-1.89	-4.47	-1.45	1.1	-2.26	0.13	-1.97	1.37	0.03	-0.37	-1.26	-0.29	1.47	4.41	0.76	3	2.66	5.36	4.01	2.97	5.56	3.15	7.15
	78		4.19	1.21	1.42	1.01	2.82	1.57	1.65	1.46	-2.42	-0.26	-1.15	0.78	-0.99	-3.52	0.6	1.6	0.12	-0.18	0.42	2.19	3.25	3.22	3.51	7.41	3.27	3.35	3.3	4.2	2.73	3.59	2.29	2.8	2.95	6.26	4.62	1.5	1.38	1.8	-3.06	-1.72	-1.54	-1.16	-3.13	0.75	-1.64	0.79	2.54
	79		-0.64	2.1	-1.16	1.42	-0.01	-1.32	0.4	0.44	-2.75	0.31	2.88	-1.43	2.2	-2.35	-9.27	-6.26	-1.55	-1.77	-2.92	0.06	5.91	4.5	5.59	2.7	4.31	4.9	3.38	3	7.17	1.95	3.57	-1.71	2.28	2.68	4.06	2.97	-2.44	-2.46	2.07	-3.78	-1.06	-4.04	-3.5	-4.6	-3.06	-4.16	-3
	80		6.94	9.98	7.4	3.03	2.73	10.06	2.49	9.94	3.64	-1.48	6.46	-1.34	0.68	4.62	-2.84	-0.94	-2.35	1.54	0.87	3.39	1.62	3.88	1.52	-0.98	1.27	1.16	1.25	-1.86	-3.02	1.32	0.01	-1.06	-0.56	-1.84	-0.04	-0.02	-1.95	3.25	-4.68	-1.8	-4.81	-2.38	0.39	-1.8	-1.94	-1.91	-1.9
	81		3.59	4.1	4.85	3.42	2.36	3.6	3.42	8.82	3.52	3.43	6.72	-1.78	5.93	-2.04	3.23	2.58	-2.01	4.29	5.68	2.4	3.57	-1.67	-0.94	1.39	8.44	-1.22	9.5	11.42	-3.27	4.8	-1.29	2.75	5.02	8.46	4.24	0.71	2.26	4.56	-1.25	1.52	-1.06	1.45	1.75	3.78	1.44	-0.09	-1.94
	82		5.54	7.22	5.01	5.83	4.59	7.44	3.84	7.4	1.42	1.98	5.88	1.77	2.6	3.77	2.47	1.57	0.49	1.69	1.64	-1.1	-3.96	-2.11	-2.23	-1.16	-1.8	0.03	-1.77	-1.49	0.34	-0.67	0.2	1.62	1.63	-1.44	1.04	0.22	1.31	0.11	-4.06	-2.52	-2.94	-5.03	-4.84	-7.45	-5.72	-7.46	-2.93
	83		-0.28	-1.54	0.81	-2.51	-0.57	-1.5	-1.02	-2.17	-0.18	-1.8	0.23	-1.63	0.61	-3.12	-1.66	-2.56	-0.73	-4.27	-1.77	0.18	-0.86	2.69	-0.28	2.38	0.49	-0.04	1.09	2.3	-0.94	-0.92	-0.29	2.15	1.2	3.15	2.69	1.16	4.65	3.8	-3.93	-5.45	-3.77	-4.44	-1.9	-7	-3.7	-5.75	-4.21
	84		5.22	1.59	2	4.62	7.44	1.9	4.58	2.05	0.24	1.41	0.48	-2.26	1.97	2.72	0.86	-2.86	1.87	4.75	-3.09	6.33	2.06	2.9	2.57	1.76	3.19	2.57	3.15	5.74	4.32	1.5	1.85	-1.6	-0.16	-1.93	0.31	-4.01	-2.52	-1.86	-1.39	2.23	-1.83	-2.09	-2.51	-1.16	-2.07	-0.91	0.34
	85		3.29	4.09	4.56	4.59	-1.63	3.91	-0.73	3.78	3.05	-0.85	2.44	-8.26	-2.5	1.2	2.68	-4.93	-3.97	-4.53	-1.81	-4.83	-2.33	-6.23	-6.61	-6.49	-1.57	-12.09	-1.04	0.08	-6.85	3.28	-10.43	5.46	0.98	-4.8	-5.78	-7.02	-0.37	1.66	-9.49	-5.23	-6.38	-4.07	0.2	-5.09	-5.91	-4.96	-9.12
[truncated: 67 more columns]

## Sheet: Supplementary Figure 2a
Supplementary
Figure 2a		OLD	Regular
		Mean ERP at	F7			F3			FZ			F4			F8			FC3			FC4			C3			CZ			C4			CP5			CP6			P7			P3			PZ			P4
		Window (in ms)	100 - 300	400 - 600	750 - 900	100 - 300	400 - 600	750 - 900	100 - 300	400 - 600	750 - 900	100 - 300	400 - 600	750 - 900	100 - 300	400 - 600	750 - 900	100 - 300	400 - 600	750 - 900	100 - 300	400 - 600	750 - 900	100 - 300	400 - 600	750 - 900	100 - 300	400 - 600	750 - 900	100 - 300	400 - 600	750 - 900	100 - 300	400 - 600	750 - 900	100 - 300	400 - 600	750 - 900	100 - 300	400 - 600	750 - 900	100 - 300	400 - 600	750 - 900	100 - 300	400 - 600	750 - 900	100 - 300	400 - 600
	Subjects
Nap group	1		4.51	0.49	-4.48	6.28	-1.44	-8.51	3.42	-2.88	-8.01	1.88	-4.56	-5.82	3.4	-3.34	-6.57	5.07	-1.23	-7.92	0.05	-3.33	-4.79	4.06	-0.97	-8.87	2.11	2.34	-8.58	1.44	3.03	-3.98	5.29	-0.18	-9.56	3.09	2.53	-4.36	2.53	-0.7	-4.43	3.87	1.44	-5.99	1.59	0.23	-1.79	2.68	3.1
	2		-7.28	-4.93	0.71	-5.18	-8.53	1.73	-3.84	-5.95	3.09	-6.57	-7.59	2.69	-2.83	-6.15	0.56	-5.19	-9	1.39	-7.66	-10.07	3.13	-8.89	-12.52	0.29	-8.72	-12.42	0.8	-7.7	-10.12	3.17	-4.41	-5.55	-0.79	-3.8	-5.48	3.66	0.66	-1.85	-0.96	-4.68	-7.91	-10.01	-6.02	-11.1	-4.99	-13.29	-10.83
	3		-2.32	3.04	-1.68	-1.01	6	-2.55	-1.73	6.66	-2.25	-2.79	5.69	-3.76	-0.83	4.99	-2.18	-0.37	4.8	3.23	-3.41	0.91	-2.45	1.09	3.77	0.18	-2.24	4.92	-1.62	-2.39	-1.32	-3.36	-1.59	1.45	3.46	0.93	-2.35	-3.09	-1.23	2.63	3.35	-2.96	1.08	3.62	-2.4	6.27	1.87	-2.85	0.82
	4		4.15	-2.89	-0.9	0.47	1.02	-0.72	-0.35	1.51	-0.46	0.55	-1.17	2.12	-1.19	-2.99	3.76	0.28	1.27	-0.79	1.63	-0.93	3.36	0.16	1.31	-0.75	-3.13	1.17	2.46	1.9	-0.75	3.46	-0.68	2.52	-3.17	-0.18	0.39	1.64	-1.63	1.14	-2.07	-0.7	-0.14	-5.11	-1.61	-0.38	0.07	1.78	-0.56
	5		2.05	0.64	-0.46	4.29	1.09	-3.42	5.79	2.03	-4.57	2.9	2.07	-4.58	5.61	3.03	-2.56	6.6	-2.54	-5.28	4.08	-0.91	-1.91	6.59	-2.5	-5.44	3.02	-0.63	4.42	4.23	-0.21	-1.48	4.68	0.66	-3.34	3.83	0.83	1.59	1.89	-1.35	-0.13	2.61	2.47	-4.44	5.19	1.96	-2.37	4.17	2.3
	6		4.69	-3.26	-5.99	-0.53	-3.26	-6.34	-0.21	-2.78	-3.43	1.07	-4.75	-2.64	-1.39	-2.3	-2.75	-1.12	-5.03	-6.14	2.44	-6.57	-2.25	-1.57	-6	-6.23	3.93	-3.95	-3.11	2.6	-7.27	-2.2	0.29	-5.72	0.64	7.12	-4.18	0.93	-2.89	-3.25	3.32	0.61	-4.8	-1.37	5.17	-8.41	-9.93	-3.42	-4.56
	7		-1.27	-1.6	-1.4	-4.23	-0.38	-1.16	-5.19	2.5	0.22	-3.22	-0.55	-2.11	-6.61	-1.61	-1.29	-2.57	0.32	-3.27	-2.72	0.02	-3.07	-2.41	1.04	-4.96	0.28	0.22	-6.56	-0.59	2.37	-5.49	-1.33	2.88	-4.5	-1.98	2.75	-4.96	-0.02	-0.62	1.77	-2.28	1.09	-1.58	1.27	4.9	-6.33	2.37	4.16
	8		1.84	6.79	-5.69	4.54	8.73	-8.22	5.59	7.05	-6.84	6.75	3.42	-6.07	3.37	1.98	-3.66	4	8.08	-5.82	6.74	3.17	-6.09	3.87	7.82	-5.76	4.92	2.52	-6.49	6.77	2.99	-5.98	4.19	3.93	-5.54	2.45	0.94	-2.75	2.5	1.23	-2.64	1.41	3.41	-5.97	4.18	3.57	-6.18	2.55	1.97
	9		1.05	-3.38	4.36	0.1	-5.14	5.53	0.41	-3.27	8.9	0.52	-3.73	5.53	0.24	-2.19	5.37	0.54	-4.18	5.44	0.48	-3.91	5.33	1.94	-0.86	3.02	1.97	-0.54	4.56	0.65	-6.16	4.44	1.45	1.27	2.29	2.06	-3.36	0.07	-0.24	4.15	3.47	-0.42	0.57	8.96	-2.81	2.57	10.7	1.35	-0.66
	10		4.43	-5.77	6.34	6.5	-7.06	0.13	10.35	-5.05	3.28	8.35	-5.09	-3.59	4.48	-3.24	3.04	9.49	1.51	-6.71	7.83	-5.2	-3.34	8.29	2.98	-7.77	6.4	2.3	-5.79	8.24	-4.57	-3.84	0.74	2.38	0.93	-1.07	-2.63	-0.45	-2.77	4.44	0.66	-0.39	3.05	-4.01	0.66	3.32	-4.19	-4.78	-3.9
	11		-2.34	-8.1	3.85	1.7	-3.17	1.6	-1.89	-4.13	5.3	-3.5	-1.91	8.08	-11.8	-4.35	8.35	1.12	-2.62	-0.07	-5.36	-1.97	7.29	-0.01	-1.99	-0.61	-1.42	-9.04	6.81	-5.8	-2.48	7.62	-4.77	-2.73	-1.1	-7.69	-5.3	2.15	5	-0.58	-3.88	-5.87	-2.2	4.84	-2.2	-3.73	10.69	-0.72	-8.45
	12		2.91	0.4	1.31	3.4	-0.35	0.95	5.84	2.89	-1.8	6.66	1.98	-2.02	6.82	-0.72	-3.02	4.15	-0.92	-4.45	9.22	3.38	-5.56	3.12	-0.52	-4.91	7.16	2.62	-2.22	9.36	3.35	-5.75	2.73	2.88	-6.04	9.61	3.81	-9.36	2.67	2.5	-3.63	5.99	1.14	-7.96	5.98	7.57	-4.17	6.56	6.04
	13		9.24	-2.38	-12.43	10.31	3.14	-11.83	8.06	1.68	-9.79	9.68	0.16	-12.87	10	-1.67	-10.6	12.09	3.04	-12	9.41	-0.93	-10.23	11.5	3.12	-11.31	9.11	0.54	-6.86	9.3	-0.98	-10.07	7.88	-0.06	-5.98	8.9	-0.35	-5.8	1.47	-3.9	0.52	6	-0.83	-5.66	7.72	1.87	-5.56	7.03	-2.56
	14		7.09	-1.93	0.75	7.7	-0.51	2.21	6.81	2.09	2.07	7.87	3.14	-1	7.57	2.13	-0.51	2.19	-0.33	0.49	7.16	3.03	-3.36	-5.05	-1.5	-0.33	-1.05	2.19	-2.57	1.57	2.78	-4.75	-1.99	2.33	-0.68	-0.72	3.83	-3.81	2.52	-1.88	-1.99	-1.26	-1.62	-5.12	1.59	-0.5	-8.94	2.02	-2.61
	15		-3.83	-1.26	7.26	-3.28	5.42	9.12	0.37	4.84	5.19	-5.18	7.27	8.06	-5.33	5.29	7.07	-0.95	5.34	1.52	0.72	5.86	-0.75	-0.98	5.32	1.34	1.98	6.29	-0.33	1.66	6.45	-0.59	0.48	2.5	-1.82	-2.36	-0.24	-0.66	1.99	-0.87	-2.35	0.53	5.49	-2.76	2.31	2.65	-6.27	1.87	6.83
	16		0.7	5.19	-0.09	1.4	9.15	0.4	3.83	5.5	3.06	1.74	2.18	3.16	-0.93	0.66	7.01	0.29	7.52	-1.68	0.99	6	2.46	-0.18	6.63	-0.75	2.5	6.31	1.94	-1.2	9.3	3.81	2.9	0.01	0	-4.67	4.35	4.46	1.05	2.37	0.91	-5.3	4.9	4.64	-4.58	11.42	2.71	-4.55	5.8
	17		8.19	1.89	-3.19	9.28	2.78	-7.49	12.34	3.64	-6.42	8.3	2.08	-4.44	8.57	-1.43	-3.01	8.93	2.57	-7.07	8.2	2.05	-4.39	8.87	2.69	-6.85	7.24	6.18	-2.87	9.31	2.61	-3.45	1.5	0.58	-2	5.07	4.65	1.01	-1.87	1.75	-2.62	-1.03	3.18	-2.31	-4.87	0.54	-6.68	0.15	5.47
	18		6.69	-4.84	0.12	1.57	0.08	-1.94	2.26	1.09	-2.94	3.5	-1.27	0.79	2.5	-4.08	2.09	0.7	-0.73	-1.48	3.41	-1.39	0.88	0.81	-0.76	-1.61	0.45	-3.05	-4.79	2.28	-1.79	2.75	-0.89	-1.22	0.07	0.25	-1.04	3.33	-1.88	-0.03	0.07	-1.14	-1.03	-1.48	1.1	-0.35	1.32	-0.57	-1.65
	19		3.2	0.09	1.67	3.41	-6.12	-5.4	-1.37	-3.7	-6.5	0.51	-10.64	-2.87	2.4	-2.89	-3.21	3.08	-6.03	-4.51	0.48	-9.45	-4.45	2.02	-5.41	-2.2	-2.56	-6.05	-0.82	0.63	-9.15	-4.37	-0.12	-4.21	0.78	0.88	-6.3	-4.7	-4.82	0.04	0.19	-3.83	-5.53	3.38	-1.23	-2.23	3.77	-0.59	-1.53
	20		0.8	4.49	-5.49	2.49	5.97	-9.65	1.73	7.51	-6.44	1.78	6.59	-5.79	0.78	3.4	-5.29	2.47	5.85	-9.8	1.83	6.42	-5.86	2.33	5.87	-9.74	1.3	6.62	-7.63	2.21	5.96	-5.44	3.08	-0.47	-4.41	4.5	4.92	-2.32	0.88	-2.31	0.73	2.26	0.66	-0.78	2.53	3.16	-3.39	3.68	2.79
	21		4.24	-0.63	-1.06	8.17	0.61	-1.55	6.82	-1.1	0.23	5.41	2.71	-2.94	7.91	4.03	-3.75	9.99	-1.16	-1.34	6.21	3	-3.58	9.86	-1.28	-1.37	12.82	1.78	1.55	8.06	3.84	-6.03	4.04	-2.61	-0.31	7.23	2.35	-2.93	1.57	-2.55	1.14	5.02	2.85	-2.86	16.47	6.2	-5.93	7.33	2.61
	22		-0.77	0.73	-4.7	-2.87	2.18	-2.51	-2.4	6.85	-6.38	-2.02	3.45	-3.75	-0.06	3.59	-4.74	-2.57	6.58	-1.98	0.34	5.08	-6.22	0.7	6.34	-3.89	0.81	6.34	-4.07	1.4	4.19	-7.29	0.27	1.4	-3.21	3.21	-1.03	-4.89	-0.53	2.23	0.85	2.71	5.83	0.05	1.47	3.85	0.87	0.4	2.55
	23		2.16	1.22	-3.35	1.42	4.08	-2.15	2.2	2.45	-1.97	2.69	2.24	-2.53	0.06	-1.52	-0.32	-3.13	-0.06	-4.57	-1.21	4.03	-1.52	0.01	-1.5	-8.08	-2.74	6.88	1.19	-4.59	5.22	0.98	-1.58	4.14	-3.26	-1.03	1.78	3.84	-0.91	0.98	6.23	-0.18	7.08	1.37	-1.55	6.86	1.39	-2.2	2.73
	24		-0.74	2.26	-0.91	-1.95	-2.54	-2.27	-1.82	-4.65	0.66	-2.29	-2.28	2.95	-2.96	-2.14	0.24	-1.03	-2	1.16	-1.97	-2.49	2.76	-1.15	-2	1.33	-3.03	-4.1	1.5	-1.1	-2.29	2.57	-1.42	2.39	1.52	2.68	-4.83	2.03	-0.94	3.9	-0.81	-1.76	0.75	3.02	-0.84	-3.25	5.79	3.09	-5.77
	25		1.8	-1.09	-6.98	-1.58	0.69	-6.57	-2.26	1.78	-5.03	-0.74	1.85	-4.09	1.23	-0.51	-2.49	-1.29	0.92	-5.96	1.61	2.93	-6.67	-2.3	0.99	-4.46	-1.55	2.09	-3.83	0.89	4.84	-5.1	-4.86	0.31	-4.18	-0.84	1.25	-2.55	-5.14	1.67	-1.5	-4.35	0.26	-5.2	-1.48	-0.22	-4.82	-2.25	3.1
	26		0.16	7.06	-5.11	1.85	8.29	-4.17	1.38	5.62	-4.02	2.39	7.88	-4.34	2.95	7.67	-6.38	1.68	9.3	-5.21	2.38	7.74	-4.13	1.9	9.75	-6.22	0.35	7.76	-2.36	0.53	6.22	-3.51	-0.09	5.82	-2.16	-0.11	0.9	-0.11	-0.24	0.49	0.56	2.8	5.77	-3.72	2.56	5.48	-3.34	1.26	3.52
	27		1.33	-0.83	0.35	3.05	0.99	-3.03	5.39	-1.01	0.1	4.93	-5.69	-0.08	4.3	-2.41	-3.53	2.5	-0.44	-3.63	5.01	-2.97	-1.06	2.19	-0.64	-3.2	3.65	-0.74	-3.3	4.71	-2.9	-1.53	1.07	-0.93	-3.34	4.03	-0.95	-2.73	-0.3	-0.13	-2.8	-1.57	0.61	-5.28	3.52	-0.11	-9.2	0.58	-1.59
	28		-7.26	3.76	3	-6.47	4.44	5.57	-4.11	3.63	5.74	-3.85	5.37	4.71	-5.14	4.73	3.41	-6.96	3.82	5.9	-7.41	4.54	3.98	-6.94	3.8	5.71	-9.99	5.39	7.06	-7.49	4.1	4.09	-4.59	-0.65	4.42	-5.23	5.85	2.88	-6.65	0.9	4.65	-7.94	1.14	4.01	-9.94	2.43	4.25	-6.07	1.52
	29		4.48	-7.62	-2.59	4.17	-7.18	-3.11	5.61	-5.23	-3.44	5.43	-5.77	-3.27	3.72	-6.42	-2.94	0.93	-9.82	-3.54	5.26	-5.69	-3.45	0.95	-10.08	-3.54	1.44	-6.53	-5.1	-1.22	-6.4	-4.75	-2.75	-8.12	-2.32	-0.58	-1.46	-5.38	-2.09	-0.77	3.18	-2.83	-8.04	0.52	-3.53	-8.91	-0.48	-3.42	-2.63
	30		3.01	4.91	-1.7	4.53	6.27	-7.3	3.05	10.46	-3.51	1.97	8.07	-11.13	2.03	8.72	-7.42	4.54	4.49	-3.98	1.43	8.24	-10.53	4.63	3.83	-3.74	4.12	10.34	-4.3	1.01	8.22	-9.61	5.63	3.2	-2.71	-0.48	7.42	-6.3	3.57	-0.87	0.77	5.2	3.53	-6.78	4	9.35	-8.52	0.82	11.42
	31		0.44	1.71	-3.44	0.86	6.49	-0.47	0.88	4.95	0.21	0.41	2.94	2.62	5.27	6.96	-0.53	1.61	9.86	-2.29	-0.42	9.64	2.01	0.96	12	-5.26	1.53	12.64	-2.29	-2.02	8.5	-2.48	-1.18	8.49	-5.89	0.9	8.2	0.59	-4.39	3.84	-2.52	1.74	14.13	-8.16	3.96	10.27	-4.25	8.2	9.77
	32		0.08	-3.84	4.18	5.45	-4.54	1.23	9.49	-9.4	4.8	6.95	-6.53	0.93	6.72	-4.76	-1.64	6.46	-5.25	-1.42	9.65	-5.34	-1.73	6.2	-5.17	-1.54	8.15	-7.31	-0.94	9.9	-4.45	-2.34	4.34	-4.01	-0.13	6.01	-0.37	-2.29	4.99	-1.15	-3.58	5.55	-2.68	-1.28	3.04	-1.87	-3.05	1.79	-2.39
	33		0.86	4.04	4.52	1.77	5.03	-0.71	-1.79	12.95	1.22	0.78	5.1	1.64	-1.41	6.42	2.73	1.91	5.09	-0.77	0.87	4.46	0.33	1.76	4.84	-0.81	1.46	6.53	0.73	-1.17	2.19	0.82	3.45	1.39	-3.5	-0.59	0.12	0.11	1.04	-0.49	0	2.07	3.11	-2.29	3.08	4.54	-0.42	-0.04	0.89
	34		3.84	-1.05	-2.61	3.92	-2.81	-2.06	8.25	1.62	-9.88	4.6	1.77	-5.71	-0.35	2.11	-2.14	4.2	-2.46	-1.85	4.54	1.88	-5.63	4.51	-2.61	-1.93	5.4	-0.47	-1.04	4.58	1.69	-5.37	5.86	-5.62	2.31	4.1	0.51	-3.85	1.32	-2.2	3.48	5.13	-1.23	5.31	3.24	4.27	2.9	7.74	-0.47
	35		2.76	1.09	-3.17	2.84	0.12	-4.65	1.47	0.05	-1.6	2.72	-1.6	-3.07	1.62	-0.81	-0.18	2.46	0.03	-5.4	4.13	-2.09	-3.52	3.01	0.77	-5.93	4.78	-1.5	-5.5	5.09	-4.4	-5.17	1.6	1.98	-5.25	4.71	-5.51	-2.16	2.49	1.37	-2.27	3.85	0.09	-5.1	4.97	-1.31	-4.44	4.85	-2.25
	36		-0.01	3.09	-2.43	-1.34	1.1	-0.84	-0.27	2.36	0.93	-3.35	1.95	-0.57	-1.7	1.98	0.63	2.07	-0.44	-3.47	-3.33	-0.6	0.79	0.56	3.22	-0.33	1.87	0.6	-2.55	1.04	0.76	-2.34	-0.53	-0.14	3.73	1.89	-3.25	-0.57	6.9	-2.34	-1.34	-1.57	2.09	1.76	1.38	1.06	-2.71	1.12	-0.25
	37		0.44	-1.94	0.96	2.51	-1.97	-1.51	0.54	-1.26	0.66	0.54	-2.91	-0.67	-4.76	-4.24	3.95	2	-3.68	-2.56	0.08	-3.34	-0.53	1.89	-3.9	-2.81	2.91	0.33	-1.78	-0.67	-5.73	0.24	2.3	-2.26	-2.47	-1.05	-3.85	1.04	3.62	-1.23	-0.78	-0.79	-5.82	-0.64	-0.22	0.42	-5.4	-5.45	-0.05
	38		11.04	5.72	-6.45	7.63	2.82	-1.59	10.38	-1.4	0.15	9.84	2.59	0.99	10.82	3.89	-7.01	4.78	5.63	-1.76	8.48	5.66	-1.41	1.9	4.86	-2.13	0.38	6.73	3.13	5.28	6.31	-0.74	-0.35	4.12	1.83	2.94	4.63	1.02	-0.57	-0.44	7.35	1.91	2.03	4.28	-2.2	2.85	5.55	-0.82	4.41
	39		2.72	6.53	-2.21	4.23	1.49	-4.33	3.04	3.24	-2.85	3.98	-0.25	-4.29	2.8	-2.83	-4.47	4.71	-0.6	-7.76	3.93	-0.47	-4.4	4.85	-0.57	-7.64	3.43	0.28	-5.91	3.61	-0.19	-3.33	2.64	0.47	-2.68	1.88	-1.59	-2.41	2.32	-0.94	0.14	2.54	-2.44	-2.52	1.55	-2.18	-3.63	2.94	-2.21
	40		-5.92	2.35	1.58	-4.18	0.74	2.99	-3.91	1.26	0.33	-5.3	-1.11	-2.19	-5.66	-0.15	-1.63	-4.49	-1.89	0.69	-5.16	-1.09	-2.04	-4.53	-3.08	0.49	-2.71	1.83	2.61	-3.41	1.58	-0.66	-1.52	1.71	-1.43	2.47	-1.1	1.22	-0.4	0.85	0.32	-3.59	3.18	-0.73	-9.39	6.15	1.79	-1.78	2.14
	41		-1.87	4.89	-6.61	0.57	9.68	-6.83	-1.12	9.35	-8.44	-0.35	10.39	-8.92	1.61	8.31	-7.92	0.41	9.63	-6.3	0.09	10.67	-8.46	-0.07	9.27	-5.73	-2.15	8.76	-4.64	0.89	7.9	-6.89	2.92	1.98	-1.08	3.59	0.68	-6.52	2.62	1.61	-0.64	2.75	1.57	-2.63	-1	4.4	-3.99	3.95	4.7
	42		2.45	0.38	0.37	2.57	-1.14	-0.17	2.08	-2.94	2.1	0.78	-2.66	-2.97	-1.02	-3.51	0.49	3.64	0.66	-2.17	0.77	-2.58	-3.32	3.7	1.08	-2.38	5.02	0.66	-3.95	0.55	-1.83	-3.62	3.6	0.18	-2.56	0.51	0.02	-4.13	0.66	-0.25	-1.08	3.15	-0.44	-4.61	1.69	-7.4	-3.94	1.91	-1.44
	43		-0.5	5.54	-0.71	-0.58	-0.77	-3.83	0.82	-5.59	-2.12	-2.63	-2.05	-5.93	-2.23	0.45	-4.33	-0.19	-0.78	-5.05	-2.72	-1.63	-6.12	-0.45	0.56	-5.22	-4.01	-1.32	-4.51	-2.78	-0.18	-6.82	1.73	5.39	-6.94	-1.96	-0.98	-1.51	1.97	5.74	-7.06	4.63	1.77	-4.08	1.56	1.01	-4.78	-1.22	0.65
	44		-2.4	3.25	3.1	1.79	4	0.39	-2.08	4.25	3.83	-0.36	4.55	3.69	0.76	2.85	4.2	0.02	4.49	2.62	-2.02	0.42	6.82	-0.24	4.56	2.73	-2.49	5.71	5.09	-1.29	-0.86	7.72	0.46	3.84	-2.83	0.87	0.69	4.85	-0.92	2.59	-3.27	-6.38	4.54	1.62	-6.86	4.95	5.49	1.1	0.54
	45		3.11	3.2	-0.56	2.8	4.52	-2.09	0.76	3.68	-1.58	0.17	5.37	-2.24	-2.36	9.08	1.89	3.63	0.01	-0.5	-3.31	3.51	2.07	3.53	-0.44	-0.55	-1.23	0.9	-0.12	-3.96	4.15	0.12	4.46	0.22	0.92	0.62	1.9	-4.25	1.53	-0.06	-0.12	1.01	-2.36	-1.38	3.65	3.89	-4.93	-2.1	2.94
	46		5.51	-2.34	-8.82	7.08	-3.01	-10.12	9.24	-4.14	-5.88	1.7	-0.92	-5.93	2.14	0.74	-5.72	3.29	-0.57	-7.53	1.17	-1.16	-6.12	0.5	-0.35	-4.48	-0.39	6.46	-7.7	1.08	-0.95	-6.06	0.6	-4.27	-0.98	0.28	-0.54	-1.63	1.52	-1.75	-0.24	-2.03	1.45	-5.3	-2.71	2.45	-8.65	-5.46	0.04
	47		0.61	7.6	-6.07	0.3	3.74	-4.01	0.25	3.76	-1.87	0.85	5.63	-5.52	2.31	5.24	-5.63	-1.5	3.43	-3.34	-0.25	4.64	-4.66	-0.78	1.25	-4.29	-3.38	2.6	-7.31	-1.99	3.38	-3.3	-0.96	-0.49	-3.41	-0.48	0.68	-2.12	-2.35	-0.95	-2	-5.27	0.28	0.11	-5.1	1.76	-0.6	-3.91	0.12
	48		-2.79	-1.87	4.42	-0.46	4.73	1.28	1.16	4.05	-0.82	-2.67	4.9	0.62	-2.17	1.93	4.79	0.87	5.32	3.73	-3.12	5.22	0	2.67	2.9	-2.84	0.94	5.34	-3.05	-2.06	1.91	-3.6	-2.15	-2.48	0.07	-0.54	-0.36	3.16	-2.24	-2.68	0.38	-3.64	0.71	-2.22	-1.51	2.95	-6.35	-1.06	0.68
Wake group	49		1.64	-4.43	1.77	0.95	-4.61	-3.87	0.57	-0.6	-3.64	-0.3	-2.04	-1.95	-0.21	0.47	-2.55	4.25	-5.51	-3.33	0.55	-5.66	1.32	4.33	-4.61	0.07	5.62	-9.78	5.49	1.06	-7.73	2.2	-0.23	-2.32	0.22	0.54	1.19	-4	-0.56	3.36	-1.34	2.33	-3.59	1.64	-1.11	-6	6.19	0.69	-3.04
	50		1.92	0.11	-7.47	1.8	-4.3	-4.72	0.59	-6.27	-1.95	4.28	-3.56	-3.89	1.68	-2.39	-2.04	2.4	-5.57	-8.97	4.44	-3.53	-3.96	1.21	-4.19	-7.1	-1.67	-1.69	-3.17	3.29	-0.65	-5.44	-0.04	-3.35	-1.96	-0.39	2.98	3.9	-4.96	4.38	0.31	-1.07	-0.18	-1.59	2.36	-1.17	-1.25	0.72	-0.63
	51		-10.17	1.25	4.98	-4.09	5.76	2.02	-4.67	4.79	-1.55	-6.9	0.56	1.82	-7.17	3.04	1.09	-6.24	4.33	0.26	-7.46	6.22	1.7	-6.21	4.4	0.04	-8.09	3.18	-0.7	-3.72	-1.38	0.52	-5.51	0.01	-1.65	-1.48	-1.26	-2.12	-5.38	-0.05	-1.54	-7.1	2.29	0.57	-3.35	2.87	2.16	-0.04	-0.04
	52		5.02	-1.24	1.03	2.89	0.89	0.19	0.14	-1.71	2.22	1.12	0.99	3.35	3.09	1.11	4.84	1.21	0.09	1.67	0.96	0.96	3.38	0.74	1.03	1.88	0.65	-1.9	3.04	1.09	1.11	3.2	-2.55	3.14	-0.85	0.2	0.24	-3.26	-5.92	1.62	-2.78	-5.11	1.94	-5.78	1.73	0.09	-4.02	0.78	3.9
	53		-6.61	1.71	-1.68	-5.69	0.92	-1.46	-6.31	2.02	-1.88	-8.11	2.25	0.81	-5.96	3.34	-1.06	-5.55	-0.16	-0.47	-8.41	-0.46	2.64	-5.83	-1.5	2.74	-9.47	-3.61	7.37	-8.38	-2.58	5.55	-3.79	-0.78	1.57	-6.88	0.11	3.5	-2.66	1.73	2.07	-4.17	-1.46	3.71	-8.77	-1.31	6.08	-6.62	-1.89
	54		7.25	2.33	-8.1	2.21	-0.23	-6.41	2	-0.33	-8.96	0.58	2.41	-7.04	-0.73	0.83	-4.23	2.26	-0.64	-5.72	1.21	2.81	-7.65	0.54	-2.61	-4.04	0.06	-2.15	-5.13	0.81	3.04	-7.2	-4.02	-0.02	-0.06	-1.23	1.25	-1.1	-5.36	2.79	-1.41	-1.98	1.26	-4.98	-4.04	2.03	-2.87	-7.95	6.46
	55		2.25	-5.24	-0.49	3.68	-1.33	-1.7	1.38	-1.31	-8.61	4.14	-2.22	-2.17	5.59	-1.95	-1.58	5.84	-0.12	-2.64	2.28	-5.16	-1.91	7.13	0.73	-4.16	0.65	-2.58	-3.88	7.92	-1.05	-1.29	4.56	-2.14	-1.74	6.97	-2.1	-0.88	2.24	-0.9	-2.59	9.39	-3.08	-2.72	2.85	0.05	-1.87	6.77	-1.4
	56		-0.42	-1.75	-6.67	-2.17	-3.11	-15.16	0.84	-3.47	-18.78	-0.56	2.86	-8.23	1.27	0.84	-5.36	-6.88	-2.28	-7.07	-1.93	3.09	-5.59	-7.33	-2.63	-7.61	-7.06	-3.01	-13.03	-9.09	0.08	-2.95	-1.34	-2.96	-11.84	-4.48	1.22	-11.49	-1.3	-3.54	-9.43	-5.44	0.68	-11.43	-7.32	-0.05	-15	-6.73	5.22
	57		2.31	0.19	1.82	-3.02	2.53	0.18	-5.2	-1.55	-10.76	-4.88	2.46	-2.52	2.92	8.72	2.46	-4.85	1.29	-3.48	-5.46	2.68	-3.35	-5.39	2.04	-3.2	-8.88	7.07	-8.59	-12.18	3.56	-2.01	-4.07	1.56	0.02	-2.08	3.36	2.42	-6.15	6.82	-1.31	-5.47	7.03	-3.84	-5.07	6.29	-5.31	-4.68	5.92
	58		3.21	-18.62	1.07	-0.6	-6.81	1.52	1.37	6.1	4.56	-2.74	-2.36	-1.95	6.02	2.11	3.59	-0.54	-6.79	1.57	-2.78	-2.43	-1.88	-1.11	-7.81	1.51	-7.21	-4.03	1.3	-3.06	-2.62	-1.44	1.7	-4.18	-0.8	-4.12	-5.8	-1.04	-2.8	0.09	4.53	-1.81	-4.72	7.43	-4.26	3.3	2.5	-3.48	-0.35
	59		-1.42	0.96	3.72	-0.3	-1.1	13.12	0.29	-2.68	12.47	-1.11	2.27	10.87	3.49	5.48	6.22	-0.43	-1.2	13.21	-1.13	2.21	11.06	-4.94	-1.74	15.84	-0.81	3.32	11.49	-1.36	2.5	11.15	-2.72	-3.97	13.41	0.92	0.02	6.25	-2.66	-3.37	3.59	-6.27	1.8	7.68	-2.44	2.29	4.62	-0.88	3.17
	60		5.57	-1.52	-0.61	7.09	-2.74	2.06	5.38	-1.91	2.83	6.89	4.7	5.49	5.42	4.16	-0.5	5.41	-3.64	0.68	6.34	4.44	5.54	2.27	-1.86	2.52	6.83	-3.49	0.3	0.26	1.2	4.49	-0.89	-2.42	-0.01	2.17	0	3.83	-4.97	0.78	-3.43	-1.21	-0.21	0.7	0.31	0.06	1.26	-1.18	1.44
	61		8.48	-10.21	5.16	6.27	0.62	4.09	10.48	3.55	-2.74	1.83	5.41	7.13	8.51	-0.68	2.96	4.19	-0.23	-1.29	1.5	5.44	7.05	3.23	0.4	-1.72	-0.87	-2.79	-3.1	-0.17	-5.65	8.1	-7.07	6.72	-0.13	0.52	3.98	6.96	-0.26	5.32	0.76	-2.65	-1.42	-3.08	1.08	-0.32	-5.14	-0.2	-12.67
	62		0.65	2.43	1.14	2.19	3.97	0.8	7.34	4.49	-2.01	3.27	1.79	-0.72	2.34	-6.97	1.22	2.47	4.53	0.51	3.11	2.23	-0.81	2.4	4.81	0.46	2.83	7.79	-2.07	2.96	2.65	-0.6	0.93	2.5	0.91	-2.72	-4.09	4.14	1.61	4.21	-0.47	-1.65	2.18	3.59	-0.96	4.43	3.82	-1.84	-2.43
	63		3.86	6.3	-3.89	3.11	3.45	-3.08	0.63	5.37	-0.74	0.58	5.39	-1.17	3.9	0.72	-4.75	3.08	2.76	-3.18	-0.25	4.74	0.13	3.39	0.22	-3.42	-0.5	1.06	2.8	-0.82	3.84	0.47	3.08	-3.86	-5.28	-1.06	2.74	1.61	-1.14	-2.85	-1.19	3.65	-3.99	-4.92	1.92	-2.87	1.12	-2.19	-1.85
	64		-0.67	-2.83	2.29	9.99	2.87	3.95	8.24	2.31	-1.45	9.87	3	3.09	-4.36	1.49	-0.01	3.03	0.48	3.67	5.26	0.86	1.85	0.35	-0.49	3.7	0.34	-0.63	1.4	-2.45	-1.65	-0.78	1.83	-1.91	4.38	-1.9	-3.09	-0.7	1.46	-3.2	1.13	-0.1	1.5	0.93	-3.24	-0.37	-1.97	-4.3	-1.99
	65		8.52	0.63	-2.37	9.28	2.54	-2.66	15.35	5.28	-1.97	9.32	7.18	2.73	6.3	6.92	-4.74	10.45	1	-0.12	11.15	7.73	-0.44	10.32	0.84	-0.24	10.96	10.05	2.35	8.47	6.15	1.25	2.82	-3.97	-0.38	4	2.61	-2.63	-0.34	-4.77	0.35	0.49	3.58	-1.67	0.11	6.81	0.91	0.16	3.48
	66		0.18	-0.79	2.83	-1.46	0.13	-0.06	-4.23	-4.24	-3.41	-1.28	-2.59	0.83	0.18	3.06	5.41	-1.38	-0.41	-0.69	-1.38	-2.68	0.78	-4.29	-6.93	-1.44	-1.97	-10.11	-7.33	-1.51	-3.15	0.43	-0.46	-5.49	-0.89	0.52	-1.33	-3.1	1.11	-4.5	-3.79	-3.72	-6.62	-2.23	-2.05	-9.6	-7.62	-0.39	-1.91
	67		-0.07	5.32	-3.33	-0.25	6.27	-5.68	-1.02	4.73	-4.57	0.09	3.41	-3.01	1.38	4.63	-3.76	-1.32	7.01	-2.66	0.39	3.43	-2.57	-1.15	7.03	-2.4	-0.44	6.37	-9.7	2.44	3.11	-1.89	-0.27	5.14	0.08	2.29	3.53	-6.95	-2.05	1.61	3.02	-0.19	3.57	2.53	2.75	10.97	-8.59	2.78	6.02
	68		3.19	-0.06	-1.28	1.91	-0.69	-2.12	0.55	0.3	-0.5	-0.24	-0.46	-0.11	-1.27	-1.5	1.25	2.16	-0.55	-2.88	-0.25	-0.43	-0.48	2.17	-0.54	-3.01	4.78	-4.98	-4.88	0.28	-0.73	-2.01	1.39	-0.84	-2.61	-0.41	-0.08	0.03	0.39	-0.21	-1.23	3.79	-8.58	-2.13	2.49	-1.69	-1.59	0.64	-0.13
	69		3.47	-2.89	2	2.53	3.21	0.56	4.97	0.82	1.15	4.57	2.71	-1.05	3.65	3.47	2.68	2.52	3.33	0.47	4.58	2.63	-0.97	2.15	2.97	-0.61	0.7	1.49	0.29	4.45	2.73	-0.92	1.18	2.37	-0.85	0.54	1.78	-0.81	-4.64	0.21	1.42	9.52	9.26	-5.5	-2.31	5.05	2.98	0.72	2.69
	70		1.58	5.06	1.38	-2.25	1.67	4.39	-3.84	-4.73	5.45	-5.64	0.97	5.39	2.12	3.52	10	-9.5	0.55	3.61	-5.85	0.89	5.2	-10.99	-2.37	-0.39	-4.83	-7.75	-3.12	-14.75	1.05	3.51	-8.49	2.93	1.27	-6.24	3.87	3.23	-5.02	2.95	0.97	-10.72	-1.03	-1.21	-15.82	4.28	1.37	-14.35	8.56
	71		-10.68	-7.45	6.74	-10.91	-2.09	2.38	-11.31	-3.94	-0.22	-9.73	7.92	0.97	-4.28	-1.78	3.4	-10.07	-6.36	-2.78	-9.56	-8.27	-0.64	-11.48	-7.06	-5.65	-1.73	-3.26	-14.64	-14.04	-8.13	-0.74	-9.52	-7.54	-1.29	-7.58	-6.13	1.21	-4.16	-2.38	-2.72	-8.05	0.1	-4.55	-4.72	0.74	-9.9	-10.64	-0.22
	72		-0.77	-2.15	-4.24	-4.95	-2.33	-3.85	-5.54	-2.63	-6.8	-1.08	-1.6	-5.4	2.37	-0.36	-8.17	-5.07	-2.41	-3.54	-5.98	-1.37	-5.36	-5.08	-2.28	-3.41	-11.96	-2.92	-3.41	-8.4	-0.59	-6.16	0.62	0.34	-2.4	-4.34	-4.76	-3.84	0.44	0.65	0.45	-5.7	-3.21	-3.89	-9.04	-2.99	-3.94	-10.48	-2.06
	73		12.55	2.18	-7.71	7.23	4.39	-10.33	0.14	4.65	-9.48	2.33	-5.64	-8.7	5.81	-4.54	-8.99	2.76	2.4	-9.85	0.47	-0.81	-6.35	2.85	2.37	-9.9	0.4	5.52	-3.76	-4.83	-1.05	-6.89	4.92	0.15	-7.86	-2.73	-1.01	-6.51	3.86	-0.8	-3.74	1.88	-0.41	-3.7	-1.93	-4.42	-2.2	-2.7	0.96
	74		-0.56	10.09	-0.3	-1.69	5.23	-3.6	-1.2	6.58	-2.28	-2.21	5.4	-6.21	-4.73	4.01	0.19	-1.03	6.16	-4.4	-2.21	5.33	-5.74	-2.26	10.07	-10.94	1.64	12.5	-11.39	3.16	9.58	-11.18	0.74	3.11	-2.68	1.48	-1.14	0.77	1.34	2.3	2.19	-2.25	3.59	-6.19	1.22	8.12	-5.03	-5.26	3.9
	75		1.07	1.89	-2.53	2.31	1.34	-5.77	-0.13	0.17	-11.33	-1.89	0.72	-5.82	-4.63	-1.02	-2.62	3.51	1.6	-4.93	-1.85	0.76	-5.65	0.85	1.9	-3.07	5.58	7.29	-3.56	2.3	5.63	2.82	4.67	2.11	-2.62	-1.52	1.9	4.97	2.5	3.15	0.86	4.76	5.88	0.35	4.68	6.53	-4.56	2.74	7.25
	76		-2.18	-5.32	5.06	5.07	0.6	3.2	-1.87	-3.43	6.73	3.05	-7.96	3.03	-0.39	-5.81	7.96	0.14	-3.27	7.18	3.15	-7.94	2.69	-0.05	-3.42	7.25	-2.09	-3.47	8.53	3.28	-7.95	2.54	-2.13	0.53	8.6	2.34	-4.9	-0.03	-2.81	3.78	4.06	2.89	-0.07	2.31	6.09	-1.29	-1.83	3.34	-2.25
	77		-7.1	-5.6	4.06	-0.05	-1.22	4.47	1.5	3.31	2.64	-0.59	-2.31	5.59	-0.08	-3.26	9.67	0.81	-0.62	4.53	2.67	-2.03	6.32	0.48	-0.23	4.84	-2.85	4.65	9.82	2.97	-0.55	6.62	-3.42	-0.87	2.92	4.58	-3.03	4.43	-7.09	-3.87	0.43	-2.97	-0.7	3.48	0.81	-2.57	6.57	2.85	-2.68
	78		8.26	3.75	0.15	1.58	3.39	2.42	3.93	0.48	5.44	3.25	2.26	4.42	6.74	8.22	-2.42	2.34	5.41	8.4	4.36	3.23	3.99	2.34	5.65	8.5	3.17	8.37	7.34	4.97	4.18	3.46	0.95	4.49	9.1	1.69	3.67	1.47	-0.62	6.45	6.12	1.43	6.47	11.18	7.93	10.91	9.36	5.68	6.55
	79		1.97	-0.4	0.06	7.76	4.4	-5.88	1.6	3	0.18	6.41	5.15	-5.69	2.95	2.02	-6.22	2.3	0.77	-3.86	4.74	4.55	-2.88	5.44	2.19	-5.18	-1.03	0.06	-0.59	4.71	6.9	-2.24	6.79	2.21	-4.92	1.6	3.26	-3.99	2.77	-0.66	-1.72	2.23	3.42	-2.63	-9.36	5	2.58	-7.12	4.94
	80		3.78	4.8	-7.88	8.08	8.49	-1.75	4.75	5.8	-4.81	-0.82	0.85	-0.27	1.36	-0.82	1.96	8.15	8.45	-1.74	-1.37	0.39	0.26	8.07	8.54	-1.71	0.46	1.79	-5.39	-3.6	-7.52	-1.44	5.14	2.56	-0.99	0.82	-2.65	1.49	0.2	-1.29	3.17	2.91	2.07	2.03	-3.47	-0.7	-3.57	2.28	-1.11
	81		6.72	1.51	-3.43	6.39	0.23	1.02	10.1	0.37	-0.15	8.01	-0.65	5.62	4.12	-0.33	-1.19	7.12	5.22	0.03	8.09	-0.62	5.59	8.5	4.88	-1.19	8.84	8.05	0.71	5.19	-1.1	11.3	3.31	0.11	-1.91	0.17	-2.29	2.6	-0.32	4.83	-3.7	-1.96	2.63	-0.53	2.67	2.44	4.87	1.98	3.57
	82		6.93	-0.76	-5.25	6.05	-5.3	-1.35	5.19	-3.16	-3.37	6.13	-2.87	-4.59	5.76	-3.02	-4.85	7.86	-4.15	-6.75	5.08	0.43	-4.07	7.81	-4.16	-6.67	0.86	-1.87	0.4	3.55	0.52	-5.25	5.73	-2.27	-9.22	1.11	-1.54	-3.21	1.43	1.76	-6.56	4.51	1.21	-7.28	3.75	-2.85	-2.33	2.55	-0.69
	83		-2.92	0.06	0.17	-2.89	0.69	-1.82	-2.4	4.49	0.62	-1.91	3.75	0.44	-2.7	2.8	1.41	-4.82	0.77	-2.44	-3.56	3.91	2.1	-4.63	0.73	-1.07	-2.26	5.21	-0.46	-4.87	1.46	1.4	0.49	-2.65	-0.8	-2.79	1.29	1.11	-1.01	0.75	-2.6	-6.14	-1.14	5.02	-4.3	0.01	1.85	-4.95	0
	84		5.41	9.24	0.03	4.36	4.15	8.25	0.03	2	-0.04	4.34	1.72	0.92	9.55	1.01	-0.65	0.93	6.67	0.14	4.27	1.76	1.05	1.3	6.76	0.56	-1.61	7.09	4.29	3.45	3.33	8.63	-3.66	4.53	-0.35	-1.2	2.28	4.37	2.26	-1.17	-1.97	1.74	4.3	8.88	-3.72	-4.17	9.89	-3.86	3.47
	85		0.47	-0.58	1.63	1.43	4.95	4.21	-0.96	-1.93	5.52	1.28	-3.5	3.61	0.65	-3.87	6.91	1.2	5.7	4.68	-3.8	-14.28	4.5	0.97	6.26	5.14	-2.55	2.98	4.69	-2.78	-8.4	3.83	2.65	7.56	-4.73	-8.36	-16.25	4.11	-1.56	9.66	-6.05	2.45	4.6	-2.22	1.71	-2.02	2.09	-4.36	-13.24
[truncated: 67 more columns]

## Sheet: Supplementary Figure 2b
Supplementary
Figure 2b		NEW	Regular
		Mean ERP at	F7			F3			FZ			F4			F8			FC3			FC4			C3			CZ			C4			CP5			CP6			P7			P3			PZ			P4
		Window (in ms)	100 - 300	400 - 600	750 - 900	100 - 300	400 - 600	750 - 900	100 - 300	400 - 600	750 - 900	100 - 300	400 - 600	750 - 900	100 - 300	400 - 600	750 - 900	100 - 300	400 - 600	750 - 900	100 - 300	400 - 600	750 - 900	100 - 300	400 - 600	750 - 900	100 - 300	400 - 600	750 - 900	100 - 300	400 - 600	750 - 900	100 - 300	400 - 600	750 - 900	100 - 300	400 - 600	750 - 900	100 - 300	400 - 600	750 - 900	100 - 300	400 - 600	750 - 900	100 - 300	400 - 600	750 - 900	100 - 300	400 - 600
	Subjects
Nap group	1		-2.04	3.56	1.6	-2.1	2.77	-0.72	-1.54	3.05	-1.35	-0.88	4.13	-2.24	0.81	2.24	-1.55	-1.27	4.05	-2.32	-2.57	5.16	-1.79	-0.85	4.47	-2.59	-3.03	3.9	-1.36	-0.17	3.86	-0.27	1.98	4.14	-4.44	0.27	2.66	-0.85	1.74	4.28	-4.9	4.05	4.57	-4.31	5.03	4.58	-4.87	1.61	4.26
	2		-0.29	6.45	-5.39	-2.09	4.9	-3.71	7.3	-0.58	-7.54	5.19	1.42	-5.71	5.07	0.75	-3.33	-1.93	4.43	-3.85	1.34	1.2	-4.71	-4.64	5.03	1.04	-2.51	1.76	1.96	2.03	-0.49	-6.89	1.71	3.28	-1.16	1.55	-4.28	-2.93	-0.66	0.72	4.98	3.69	3.22	-1.77	-1.26	1.89	2.97	5.1	2.27
	3		1.94	-2.01	-3.5	4.04	-1.52	-5.47	3.99	-3.33	-2.9	3.7	-2.51	-2.81	4.22	-3.5	-2.04	0.08	-0.85	-3.3	1.71	-2.42	-5.25	-0.25	-1.43	-4.44	1.63	-0.45	-7.42	-2.97	-0.53	-5.23	0.87	-1.78	-2.89	0.98	-3.08	-3.8	0.28	-1.62	2.85	1.25	-2.48	-1.31	-1.95	-1.28	-1.92	-0.15	-1.64
	4		4.8	-6.04	1.21	3.58	-2.18	4.17	0.07	-4.38	5.53	3.12	-5.42	8.39	2.24	-6.18	4.45	3.43	-2.06	4.14	1.97	-3.11	8.13	3.37	-1.91	4.14	-0.96	-1.33	6.88	0.29	-2.77	6.63	1.43	0.14	0.89	4.21	-2.88	-0.15	-2.35	0.13	-1.28	-0.45	0.08	1.29	0.28	0.45	3.54	-0.39	0.56
	5		-1	2.21	-1.42	-1.2	2.07	-0.63	-0.12	0.71	2.81	-0.04	0.17	1.73	3.69	-3.05	0.13	-1.74	3.74	-1.07	-1.48	2.57	2.1	-1.56	3.47	-0.45	0.24	1.48	2.22	-1.42	2.88	2.59	-0.82	-0.74	-0.03	-1.71	2.35	3.93	-0.54	-2.02	-1.08	-1.45	-1	1.74	-4.29	2.3	-0.63	-5.22	4.21
	6		-4.12	-2.27	0.36	-1.01	0.26	-0.71	-3.94	0.84	-0.79	-3.65	1.32	0.15	-1.76	-0.52	-0.5	-1.12	0.85	-0.14	-6	1.96	0.37	-1	1.5	0.11	-6.34	2.4	-0.77	-6.67	2.02	0.89	-1.2	-1.38	-0.54	-4	-0.35	-0.5	0.64	-0.63	-3.86	2.79	2.75	-3.75	-4.09	5.31	-8.86	1.21	0.2
	7		-0.49	1.41	-3.74	1.6	4.02	-6.75	1.11	6.8	-8.84	3.47	4.43	-5.44	2.58	0.73	-3.47	4.49	3.87	-7.28	3.41	2.55	-5.27	4.56	3.13	-7.17	6.93	2.44	-10.69	6.31	1.09	-4.85	0.71	2.15	-3.67	2.29	1.47	-3.78	1.74	0.58	-5.65	3.71	3.44	-2.63	6.05	2.1	-4.24	6.47	3.26
	8		-1.44	-1.81	-2.51	-2.64	-0.92	0.02	-0.7	-2.04	1.23	2.15	-4.05	-0.63	-2.56	-1.77	-0.99	-1.01	-0.5	-0.61	2.09	-4.13	-0.86	-1.06	-0.58	-0.83	-0.03	-2.83	0.15	2.12	-4.15	-0.86	-1.02	-0.6	0.2	0.61	-4.34	0.55	-3.5	-1.75	2.98	-3.47	3.68	-2.03	0.35	0.92	-2.29	1.39	2.36
	9		3.2	1.63	3.32	4.57	3.53	-3.24	3.53	3.59	-1.32	2.6	4.23	-3.12	4.49	2.23	-0.89	4	3.99	-3.16	2.45	4.18	-3.11	1.83	5.3	-2.66	-0.25	6.23	0.15	0.76	5.2	-1.06	1.22	1.07	-3.71	-3.27	-0.33	-0.36	1.47	-1.15	-1.46	-1.27	5.34	0.43	-0.13	4.48	0.42	-3.9	5.32
	10		-5.5	-0.49	8.36	0.24	-1.2	7.94	0.37	0.7	8.39	-3.08	3.68	12.33	-3.88	3.75	12.21	-0.76	-0.51	5.96	-2.94	3.89	12.29	-1.55	1.07	6.41	-1.91	4.68	4.29	-3.07	3.95	12.32	-4.62	2.88	5.58	-5.25	3.96	7.79	0.76	1.69	-3.29	-2.21	4.75	4.53	1.27	5.72	-0.15	-0.87	3.91
	11		8.06	9.22	-0.19	6.25	4.73	2.6	18.97	10.71	-2.53	13.52	6.2	3.1	11.28	7.52	7.2	7.89	2.03	4.07	13.91	5.35	3.78	7.82	2.57	4.32	22.42	-3.02	0.44	14.15	4.96	3.43	4.89	12.17	-0.26	7.12	0.4	0.56	1.26	10.94	-5.16	5.16	1.49	0.14	17.96	1.05	-5.05	17.21	4.53
	12		-2.94	-6.2	0.06	1.01	-4.58	-1.08	2.44	-2.51	-0.74	-1.4	-1.93	0.79	0.8	-1.9	-0.43	0.66	-1.69	-0.54	-3.46	-2.39	2.1	0.4	-0.46	-0.53	-4.38	-1.86	-0.17	-3.65	-2.43	2.15	-1.31	-2.98	2.06	-5.55	-1.79	3.54	0.35	-0.04	-0.48	-1.95	-0.94	1.67	-4.29	-0.77	0.51	-4.86	-1.39
	13		-0.13	-4.06	1.46	-2.61	2.35	0.2	-1.1	3.41	0.82	-6.46	4.28	-0.25	1.08	3.5	2.42	-3.81	1.55	0.8	-3.33	4.41	-3.23	-3.65	1.69	0.87	-1.48	5.72	-0.81	-3.2	4.3	-3.08	-2.75	0.44	2.27	-0.65	-0.97	-1.21	-2.41	4.74	1.13	-6.54	3.08	-2.45	0.83	3.46	-3.87	0.12	6.32
	14		0.77	1.53	0.1	0.6	1.56	-0.27	-0.31	0.31	0.39	5.27	0.12	-3.43	6.65	1.09	-2.25	-1.1	1.36	0.68	4.4	0.23	-1.02	-4.36	0.46	4.24	-2.15	6.47	2.53	2.31	0.36	3.49	-1.06	1.98	-0.01	0.68	-2.13	3.08	0.13	1.91	-4.21	0.73	-2.12	0.8	3.15	-3.07	-1.34	1.61	-3.33
	15		-0.6	2.33	6.05	-3.11	5.6	5.24	-2.41	4.94	-1.81	-2.42	1.29	3.27	-1.04	-3.61	5.28	-2.01	1.43	6.97	-5.7	-1.67	5.28	-2.05	1.34	7.03	-7.41	6.45	8.18	-6.14	-2.13	5.96	-1.72	-1.49	5.06	-0.21	0.01	3.97	-1.24	1.08	0.91	-6.92	0.42	8.41	1.77	1.07	2.96	-8.28	-0.59
	16		0.03	5.78	6.56	-6.81	12.49	5.63	-6.56	10.97	5.25	-7.63	10.2	5.05	-4.75	7.29	6.5	-6.64	13.4	3.16	-9.05	14.82	1.6	-6.07	13.02	2.11	-4.45	13.41	-0.04	-7.44	15.05	-0.84	-1.54	2	2.93	-5.38	7.19	-2.35	-4.22	-0.71	2.75	-8.35	7.81	-1.15	-9.18	11.79	-0.72	-10.38	8.93
	17		7.2	5.89	4.67	11.04	5.98	-0.14	10.14	4.12	-2.14	8.73	6.77	0.6	8.49	7.14	-1.91	11.41	4.98	-0.42	8.75	6.76	0.46	11.45	4.35	-0.41	9.34	3.98	-4.65	8.87	8.08	-1.2	6.33	-2.58	-0.07	1.13	3.05	-1.45	0.29	-2.55	0.63	5.41	-1.14	-1.42	2.13	-1.49	-0.78	2.11	2.45
	18		1.2	-2.35	-0.44	4.88	-0.1	0.1	7.22	-1.67	-1.7	-0.07	0.05	-0.49	4.77	-0.5	-0.91	3.48	0.82	0.33	-0.38	0.26	-0.05	3.41	0.88	0.35	2.25	-0.44	1.78	-1.59	0.61	0.07	2.34	-2.44	1.39	0.6	-0.1	0.16	-0.09	-0.45	0.74	2.18	-0.93	1.57	0.61	-0.79	-0.51	1.4	-1.01
	19		8.87	-1.22	-2.1	7.57	2.21	-2.1	3.47	5.24	-4.6	3.3	8.24	-3.2	6.6	2.73	-5.72	7.98	2.49	-2.25	4.28	8.21	-2.99	7.85	2.61	-2.31	2.62	7.48	-1.26	4.26	8.23	-2.96	6.73	-0.62	-0.57	3.09	1.48	-2.02	0.28	4.24	3.6	7.61	0.61	-2.91	2.44	13.78	-4.02	10.24	8.09
	20		8.31	2.06	-10.68	9.03	1.17	-8.98	9.69	2.79	-8.19	8.56	3.15	-6.79	7.57	2.08	-5.42	9	1.03	-8.96	8.41	3.28	-6.53	9.14	0.84	-8.9	7.23	1.21	-4.87	8.15	3.51	-6.07	6.46	-0.08	-6.17	7.49	2.74	-2.18	1.17	-0.14	-0.1	6.36	-0.65	-3.44	5.99	-2.51	-2.64	7.61	1.49
	21		8.42	-5.62	1.35	7.92	-5.85	2.31	4.57	-14.04	7.19	7.44	-5.19	4.12	5.37	-5.44	3.03	6.18	-3.76	-0.18	8.84	-3.82	3.25	5.99	-3.72	-0.17	3.75	-2.98	3.07	13.03	3.15	-1.45	0.54	-1.12	3.38	6.11	2.26	-0.1	-2.65	-5.16	2.32	0.38	2.1	1.26	1.9	-4.13	-7.2	5.47	1.69
	22		1.48	-3.92	-4.11	-1.31	-0.91	-2.03	-0.69	-0.3	-7.27	-1.58	3.34	-4.22	0.71	6.7	-7.01	2.58	2.51	-1.33	0.91	4.55	-2.31	3.57	5.9	-1.43	1.4	2.27	-7.88	-1.27	5.52	-0.82	1.09	3.18	-1.71	-1.83	3.62	-1.84	0.5	1.29	-1.97	0.74	5.46	-2.5	0.26	2.86	-1.07	-2.08	4.72
	23		-2.45	1.51	-10.55	-0.99	-0.68	-13.15	-2.04	0.19	-12.74	-4.78	1.05	-11.45	-6.38	7.99	-8.09	-2.71	2.25	-14.04	-5.67	1.94	-9.06	-4.12	5.86	-14.51	-5.56	4.11	-11.37	-7.18	2.79	-6.6	-1.69	1.21	-11.96	-0.63	3.77	-5.9	0.2	0.98	-6.17	1.11	2.15	-10.11	-0.4	6.57	-10.77	-3.37	5.96
	24		-4.63	-1.98	3.22	0.15	1.14	-3.98	-0.78	2.12	-8.07	-2.14	2.36	-4.06	-0.32	-2.64	-3.52	-3.67	2.9	-3.33	-2.28	2.36	-4.07	-3.78	2.8	-3.45	-2.39	3.91	-3.49	-3.38	2.74	-3.68	-7.41	5.92	-2.84	-5.79	3.74	-4.85	-2.44	2.61	-1.01	-5.19	4.73	-1.98	0.06	4.5	-2.84	-12.02	6.83
	25		1.69	-2.66	4.77	1.91	-1.37	3.09	3.72	-1.45	0.87	1.46	-2.03	3.36	0.04	-3.52	6.85	0.45	-2.4	1.77	0.21	-2.37	2.42	-1.11	-0.31	3.98	-1.61	0.1	0.7	-3.62	-2.15	6.45	-2.04	-0.86	7.35	-6.6	-1.21	10.34	-3.52	4.25	-0.16	-2.97	1.95	7.71	-5.4	1.97	5.08	-5.38	2.74
	26		3.78	7.69	-7.17	2.65	9.21	-5.03	2.93	8.51	-9.13	2.04	10.18	-6.73	-0.31	8.74	-4.47	2.92	8.34	-3.7	1.93	9.97	-6.58	3.26	8.16	-2.25	-0.92	9.29	-4.41	1.43	7.81	-3.69	2.53	3.71	-1.3	1.31	2.51	0.1	2.35	2.18	-2.99	2.84	5.29	0.8	0.5	6.45	-5.21	1.44	5.29
	27		5.69	-0.07	-1.84	7.01	4.23	-3.79	3.33	6.17	0.96	6.49	5.18	-0.76	4.55	0.54	2	7.77	3.42	-4.98	10.7	5.82	-4.95	7.17	2.96	-4.64	11.09	3.68	-6.63	10.29	5.64	-5.12	5.05	2.16	-4.1	2.35	7.6	-4.81	3.13	1.32	-3.54	-1.5	3.55	-3.47	4.75	4.61	-11.11	1.79	3.59
	28		-2.77	0.68	1.23	0.95	4.82	-2.22	-0.14	2.11	-0.27	0.56	4.59	-1.25	0.09	1.8	-3.87	1.25	5.2	-3.12	2.66	-0.79	-3.58	1.32	5.21	-3.22	2.48	3.75	-4.12	2.64	-0.87	-3.68	0.46	-0.07	-1.02	2.58	-2.58	-2.05	0.96	-1.13	-2.37	4.11	0.18	-5.45	5	0.92	-7.48	4.83	-3.22
	29		3.69	-4.03	-0.94	5.71	-2.54	-4.68	6.32	0.21	-4.71	4.5	-2.06	-2.84	4.5	-3.53	-3.21	5.03	-2.23	-5.86	4.39	-1.92	-2.95	4.86	-2.42	-5.92	1.53	-1.12	-5.67	3.75	0.55	-2.76	5.93	-2.32	-3.68	1.36	0.33	-0.29	0.35	-0.17	1.55	4.55	-3.77	-4.84	2.18	-2.41	-2.68	1.81	0.04
	30		2.02	4.14	-0.76	-0.01	1.81	-3.14	-2.31	5.73	-1.84	-2.31	2.06	-3.33	-0.53	4.87	-2.34	-1.48	5.7	-4.62	-3.18	1.97	-3.17	-0.7	9.23	-1.97	-7.43	4.95	-1.44	-4.62	1.63	-3.21	-0.46	4.78	-3.77	-3.91	-1.47	-0.65	0.54	0.77	-0.76	-0.46	4.24	-3.95	-3.51	4.67	-2.2	-4.64	-0.81
	31		7.16	-2.57	-4.96	8.43	-1.12	-3.44	3.84	0.61	-2	4.5	0.03	-2.34	3.42	-2.64	-3.92	6.55	-0.47	-6.48	-1.26	-0.79	2.03	-0.44	-2.08	-5.29	-1.51	-0.3	-1.52	-3.9	1.25	0.52	-1.06	3.44	-4.94	-0.84	5.95	-3.38	1.26	4.42	-5.75	-2.25	-0.78	-3.99	-3.2	-2.33	-5.51	0.6	0.97
	32		-0.04	2.4	3.44	2.4	0.5	4.07	7.11	-4.29	1.86	6.58	-4.21	0.13	8.84	-1.63	-6.31	1.23	-0.53	-1.56	3.47	-2.33	-0.22	1.11	-0.51	-2.44	-0.07	-3.06	-1.36	2.66	-1.95	0.01	2.35	-4.25	-2.13	1.69	-0.86	2.18	-0.16	-2.81	-0.84	1.96	-2.67	-0.69	0.84	-1.76	1.42	0.81	-1.44
	33		12.65	-4.41	-4.23	10.88	-3.6	-4.37	2.38	-2.44	2.74	3.72	-6.24	-0.6	2.75	-3.15	-0.14	10.29	-3.67	-4.31	3.46	-6.81	-1.17	10.05	-3.87	-4.35	3.42	-8.22	-0.93	2.51	-5.84	-2.94	7.33	-3.99	-4.11	2.4	-2.59	-2.56	0.25	-0.82	-1.4	7.26	-2.94	-4.15	2.26	1.01	-6.58	1.67	0.2
	34		2.92	-4.38	-0.71	7.29	-0.33	-0.39	4.43	-0.82	-3.65	3.84	-0.34	-0.08	1.22	-6	1.95	7.99	-0.15	-0.12	4.32	-0.51	-0.17	8.82	-0.62	-0.23	10.5	0.3	-4.37	4.49	-0.72	-0.36	7.06	-3.59	-0.09	4.04	-0.3	0.19	2.86	0.77	-3.66	8.36	-1.21	-0.73	11.16	2.53	-2.59	2.81	2.46
	35		0.23	1.93	-1.99	3.1	2.98	-0.47	-0.32	1.88	-0.07	0.07	-0.68	-0.9	-2.64	1.04	-2.03	2.76	3.04	0.24	-0.77	0.45	-0.92	4.08	1.65	-0.03	0.1	2.35	1.08	-1.94	1.81	0.73	2.35	2.24	0.59	-4.53	-0.9	0.22	2.29	-1.42	1.59	1.46	-0.06	0.07	3.2	4.33	-0.49	-4.11	1.89
	36		0.29	-1.9	2.37	-1.12	1.11	4.29	-0.35	-0.14	6.99	-1.18	-1.17	4.43	-0.36	-2.11	3.2	0.02	3.52	1.19	-1.31	-4.12	2.76	-0.28	4.25	0.16	-1.64	2.86	3.86	-1.29	-2.62	5.8	0.49	-0.49	-1.06	1.21	-1.94	3.52	3.15	-1.93	-1.95	-1.23	1.07	-0.66	-1.78	5.07	-0.29	-0.22	3.7
	37		6.04	-1.39	-1.64	4.83	-1.05	-1.36	3.79	-3.85	-3.25	4.68	0.06	0	4.87	-0.02	-2.82	4.82	2.22	0.01	4.78	0.59	0.15	4.44	2.38	-0.2	4	1.1	-0.78	2.72	5.07	-0.52	0.21	3.91	0.46	0.79	-0.65	1.54	-1.49	1.77	0.13	1.8	4.79	-4.22	-0.9	7.43	0.69	0.68	8.77
	38		3.38	-5.06	-2.14	3.17	-1.55	-3.19	1.84	0.76	-4.01	3.9	1.14	-4.88	6.76	-1.91	-2.19	-1.68	-0.29	0.01	-0.45	1.41	-2.18	0.5	3.13	0.07	1.74	3.43	-3	1.69	2.33	-3.6	0.24	3.2	-3.25	3.87	3.12	-5.81	-0.29	1.09	-0.92	1.49	4.44	-0.62	2.92	7.09	-3.19	1.71	3.35
	39		3.56	-1.89	-0.3	8.19	-6.29	0.06	6.13	-0.51	2.02	6.12	-4.67	5.82	7.38	-3.93	3.71	6.82	-5.21	5.55	6.17	-4.89	5.79	6.84	-5.17	5.68	6.01	-3.69	6.36	5.13	-4.32	6.03	4.07	-1.75	1.73	3.94	-1.44	1.83	0.44	2.27	-4.21	4.08	-1.45	1.47	4.92	-3.41	6.3	5.05	-1.38
	40		1.44	3.88	3.83	-0.58	3.66	4.24	-2.71	0.08	5.84	-1.42	-0.98	4.47	1.13	0.37	3.99	-3.06	-0.71	0.79	-1.28	-0.95	4.46	-3.7	-1.45	0.21	-1.23	-1.16	-0.07	-3.65	0	3.13	-3.59	2.36	2.76	-4.32	4.35	2.45	-3.47	-0.56	0.48	0.17	3.04	-0.64	1.2	-1.25	-3.74	1.08	2.91
	41		2.51	4.72	-0.94	3.56	4.13	-3.82	3.9	5.13	-6.27	3.52	3.07	-7.47	3.8	2.46	-7.88	3.51	3.68	-4.96	3.82	3.2	-6.92	3.47	3.48	-5.75	4.63	3.78	-8.07	3.9	0.45	-5.44	1.5	1.6	-0.22	0.65	-1.71	-0.4	1.56	3.01	0.83	0.53	2.54	-5.93	2.23	2.11	-8.17	2.62	-2.09
	42		3.79	-0.57	0.8	4.45	-1.17	-0.8	1.88	-1.38	1.63	-1.59	-1.45	1.3	0.22	-0.35	-1.81	2.38	-1.01	0.58	-1.49	-1.5	1.38	2.08	-0.76	0.8	-0.04	-1.33	3.69	-1.93	-0.98	1.33	1.31	1.34	0.29	-2.42	1.3	-0.97	1.03	1.99	-1.73	2.05	1.3	-2.8	1.63	-2.95	-1.86	1.21	-0.12
	43		-1.45	-3	-3.35	-2.02	-4.75	2.76	2.53	2.27	-6.12	-3.61	-2.87	0.83	-5.57	-1.57	1.49	-2.26	-4.98	2.27	-3.66	-3	1.17	-1.45	-4.77	1.7	-1.19	-0.7	-0.45	-3.58	-3.3	1.9	-0.52	-2	2.36	-1.82	-2.98	1.14	-0.37	-1.7	2.32	1.39	-0.95	0.48	2.31	0.82	0.15	-1.14	-3.01
	44		4.13	-5.73	0.77	3.1	-1.49	-0.01	0.01	3.2	1.92	2.39	-0.04	-3.12	0.22	4.45	1.99	2.65	2.48	-1.66	3.53	1.34	-2.48	2.27	2.66	-1.56	0.96	2.95	-2.43	4.98	1.44	-1.44	2.89	-1.71	-1.76	0.2	1.27	-2.41	0.41	-0.79	1.04	1.34	0.89	-0.65	0.55	3.34	-0.26	-0.61	2.61
	45		-0.67	1.59	1.42	-5.64	8.06	-1.4	-3.8	7.8	3.8	-0.5	7.64	4.03	4.56	3	-1	-6.78	9.21	11.63	0.35	8.57	-2.4	-6.97	9.44	12.45	-5.54	12.25	9.51	-4.26	12.21	7.92	-0.17	2.64	6.1	-0.98	1.61	10.76	0.09	2.76	0.26	-3.12	5.22	4.81	-4.44	8.82	4.8	-0.82	3.55
	46		6.2	-3.64	-4.28	10.37	-1.88	-7.53	10.92	-0.81	-6.46	7.58	-2.95	-7.57	5.98	-0.57	-5.81	8.25	2.81	-7.8	6.85	-3	-7.49	3.75	4.6	-6.97	8.84	2.98	-6.95	6.86	-2.94	-7.44	2.53	-1.29	-0.84	1.58	2.33	-4.63	2.15	-1.65	1.03	-0.52	0.39	-2.16	-0.67	6.52	-4.08	1.13	3.94
	47		2.29	2.67	-4.6	0.73	4.83	-4.26	-0.49	2.77	-4.81	-1.97	6.02	-3.16	-0.9	5.06	-1.56	-0.99	4.35	-4.25	-2.73	5.4	-3.03	-1.04	2.74	-6.08	-0.98	4.61	-4.97	-3.37	4.67	-3.81	-1.66	2.34	-3.86	-2.17	2.78	-1.5	-1.7	2.78	-2.16	-2.32	1.92	-1.75	-2.11	3.79	-2.82	-2.02	2.45
	48		3.8	-1.81	-5.3	0.03	5.58	1.52	0.25	6.58	0.73	-0.68	3.95	-0.22	-2.29	-2.73	2.67	7.24	6.88	-7.06	-1.55	3.81	-1.34	4.25	7.77	-10.33	0.58	7.15	-6.7	-4.44	9.2	-3.72	3.99	6.04	-11.6	-5.02	9.1	-5.15	2.68	5.35	-9.7	-1.02	10.03	-10.3	-2.95	5.33	-6.85	-3.21	11.82
Wake group	49		-2.73	-0.54	1.59	-7.59	-2.22	2.57	-7.79	-3.26	6.68	-6.49	-0.23	5.2	-6.12	-1.58	8.68	-6.76	-0.87	2.05	-0.61	-2.79	-1.09	-4.82	-0.92	3.09	0.39	-0.8	-4.15	-2.4	-1.49	-0.7	-1.14	-0.7	4.63	-3.6	-1.61	1.95	1.93	-2.05	3.51	-0.17	-1.95	3.38	-0.15	-5.01	-1.04	-0.09	-3.08
	50		-1.66	-5.56	-3.18	1.04	-3.5	-4.85	6.84	2.49	-14.27	5.9	2.64	-9.36	3.63	1.63	-11.77	6.81	0.07	-9.49	5.98	2.79	-9.22	7.63	-1.7	-6.77	9.81	1.48	-4.34	7.29	-1.13	-5.35	-0.81	-7.3	-0.59	0.12	-4.9	-0.39	-5.16	-3.8	0.92	0.92	-4.94	-2.03	-1.65	-0.42	0.14	0.34	-3.23
	51		1.92	-1.62	-7.84	1.27	-0.21	-8.44	-1.9	1.37	0.22	-1.73	-2.08	-4.51	-1.94	-1.01	-1.83	-0.71	-0.76	-1.17	-4.32	-1.26	-4.2	-0.82	-0.8	-0.76	-1.03	-1.49	-1.67	-3.43	-2.84	0.18	-2.1	0.5	-0.05	-1.72	-1.74	1.47	-1.77	0.92	-0.14	-2.54	-1.07	1.22	-2.73	-0.46	0.64	-2.92	-0.61
	52		-5.12	-5.1	1.37	-0.8	0.28	1.5	9.55	-7.07	-2.96	-2.08	-1.24	1.4	2.98	0.86	-1.81	-0.22	0.67	1.27	-2.23	-1.21	1.35	-1.32	1.15	0.71	2.26	-3.18	-3.32	-1.79	-1.03	1.07	2.15	0.71	-3.71	-1.79	1.99	-1.06	0.72	4	-1.06	1.87	1.78	-2.68	4.97	1.73	-4.63	-2.98	1.47
	53		1.54	-2.94	-2.35	-1.33	0.62	-4.24	1.34	-0.25	-3.18	-0.98	-1.35	-3.19	0.02	-1.95	1.26	-0.66	-2.2	-2.84	-0.33	-4.26	-4.18	-0.52	-2.74	-2.49	-1.58	-3.34	-4.81	-1.52	-4.13	-7.8	-1.68	-1.45	1.83	0.14	-1.81	-2.75	-2.83	-3.75	3.29	-4.43	-3.29	1.64	-4.9	-4.3	-1.79	-4.94	-3.65
	54		3.64	6.09	-8.11	2.47	6.4	-10.81	2.13	5.9	-14.02	3.36	2.96	-12.52	3.81	6.3	-8.06	3.62	6.61	-12.11	3.41	2.52	-12.47	1.94	9.38	-12.81	2.08	7.74	-13.83	3.6	2.21	-12.14	2.97	5.9	-7.78	2.82	1.48	-3.67	2.13	0.38	-1.6	2.57	5.32	-6.09	5.34	2.95	-8.67	6.57	0.31
	55		4.61	1.14	0.71	3.09	-2.16	2.2	5	-3.02	-1.33	0.84	-0.37	3.28	5.2	2.49	0.43	5.22	-1.16	0.9	-1.59	-2.73	3.79	1.5	-2.43	3.16	4.97	-7.05	-0.21	2.55	-0.95	0.73	0.13	-0.75	1.36	0.33	-0.89	5.09	-5.46	-2.79	4	-2.87	-1.36	5.61	-1.57	-5.06	3.94	-2.76	2.92
	56		6.07	7.62	-0.78	9.74	6.67	-2.25	16.35	12.55	0.58	7.14	3.59	0.01	4.24	8.3	4.05	0.1	1.34	-3.51	4.71	2.11	-1.01	0.25	1.39	-3.61	10	9.25	0.93	1.31	2.41	-4.25	11.12	10.65	-4.35	8.89	15.9	-4.49	7.55	5.18	-0.45	8.55	7.61	-1.48	17.04	11.44	1.61	7.76	11.14
	57		-2.6	-7.17	4.5	-3.99	-8.1	8.11	-2.24	-5.48	11.86	-5.7	-5.71	10.13	-4.33	-1.06	4.62	-2.06	-6.99	5.87	-5.77	-5.8	10.09	-1.97	-4.53	3.14	-5.03	5.38	2.58	-2.67	2.3	0.92	-2.51	-1.7	5.4	-3.47	2.22	2.73	-1.66	-2.45	1.86	-6.34	-0.4	3.99	-5.14	4.41	6.4	-6.02	3.23
	58		9.65	-1.89	-9.84	2.99	9.26	-6.29	-4.94	4.7	-1.23	-0.63	4.55	-13.13	3.44	8.46	-1.74	2.85	9.25	-6.24	-0.53	4.52	-13.38	2.49	8.16	-6.34	1.28	3.49	-11.04	-0.11	4.57	-13.54	2.04	0.97	-5.98	0.42	0.11	-7.41	2.64	3.52	-5.81	0.66	2.91	-6.31	-2.33	2.03	-2.34	11.15	2.37
	59		-0.01	-1.48	4.87	8.06	-8.96	1.19	9.36	1.61	5.66	2.54	-9.15	-0.39	0.32	0.16	-3.09	8.14	-9.11	0.89	2.67	-8.86	-0.2	4.42	-10.98	2.54	0.63	-3.92	-4.62	2.41	-8.84	-0.14	5.12	-6.66	2.18	-2.97	-3.55	1.27	1.9	0.86	0.47	-6.24	-5.16	4.87	-1.82	-4.78	-1.34	-1.79	-2.89
	60		2.4	-0.1	3.77	2.58	-0.4	4.06	3.39	-0.18	0.22	3.65	1.32	3.09	2.9	4.35	6.77	5.05	-2.49	1.33	3.63	1.32	3.06	5.46	0.26	2.07	8.45	1.14	3.84	2.22	1.2	2.74	3.99	-0.52	2.13	-0.05	-0.84	5.9	-0.34	0.76	-0.64	4.13	2.87	3.68	4.81	4.04	6.49	1.18	2.54
	61		4.55	11.14	3.42	11.52	12.96	0.65	10.78	6.96	-2.91	9.13	12.33	-3.1	6.38	10.16	-4.01	9.57	10.8	-2.75	9.1	12.02	-3.18	8.2	8.81	-4.46	5.15	6.62	-3.61	9.52	6.19	-8.32	2.57	4.42	-2.95	5.87	4.58	-9.48	0.24	4.84	-5.91	2.15	1.57	-7.53	6.6	1.25	-7.27	4.63	2.2
	62		4.33	1.76	-2.67	3.57	0.4	-1.58	6.34	2.61	-4.3	4.17	0.63	-4.1	3.91	0.44	-1.96	3.52	0.57	-1.63	4.36	0.46	-3.93	3.57	0.71	-1.57	0.91	-1.15	-0.62	4.39	0.31	-3.8	3.83	0.66	-0.35	-0.23	1.27	-1.27	-0.44	0.08	1.55	1.03	0.66	0.36	-3.76	1.03	2.73	-0.9	1.66
	63		-3.33	4.02	3.83	-2.24	4.32	3.56	-3.62	4.2	4.8	-0.37	2.68	2.39	-1.46	-0.1	5.18	-1.97	3.97	4.32	0.59	1.05	2.81	-2.16	2.23	5.7	-1.45	2.46	8.35	0.89	-0.48	3.25	-2.86	-1.05	5.49	0.56	-2.22	1.37	-1.08	-0.12	2.21	-3.57	-1.21	5.87	-2.52	-0.85	4.38	-0.53	-1.65
	64		-3.65	0.05	1.22	0.63	-0.68	2.92	0.41	1.26	4.94	4.01	2.88	3.22	-2.43	-5.85	5.17	-0.71	0.56	4.8	-0.05	4.02	5.52	-3.12	-0.91	5.46	2.54	-0.08	7.85	-4.4	-2.3	4.87	-5.95	0.97	0.3	-4.53	-0.72	4.05	-3.95	-1.47	2.35	-6.47	-1.23	3.3	-4.12	-2.74	5.5	-5.16	-2.39
	65		-5.57	-1.04	10.99	-8.66	0.32	5.56	-5.94	-1.21	5.57	-4.71	-2.61	5.78	-12.28	-4.09	6.59	-14.29	-2.28	5.63	-5.26	-2.53	7.66	-14.31	-2.32	5.45	-9.99	-1.03	3.73	-3.71	-0.71	4.99	-10.26	2.87	4.82	-6.6	-0.23	3.47	-3.57	3.4	1.85	-10	2.36	1.97	-8.85	3.1	0.59	-7.78	0.15
	66		2.28	-2.84	4.24	4.15	-1.66	-3.98	0.63	1.32	4.8	0.38	-7.33	0.36	0.78	-9.48	1.65	4.29	-0.73	-3.71	0.37	-7.26	0.27	6.12	0.86	-6.22	0.6	3.1	5.62	0.09	-6.24	0.72	0.67	2.62	3.13	0.38	4.49	7.57	-1.07	9.52	4.44	3.14	-1.18	0.59	3.36	-0.4	2.15	1.1	3.55
	67		-0.61	1.38	2.68	-3.43	4.71	2.55	-3.67	5.12	7.16	-3.47	2.81	2.47	2.29	3.7	2.63	-7.73	3.29	3.51	-3.04	2.58	2.35	-7.88	3.26	3.56	-7.45	0.62	8.51	-6.33	2.67	3.41	-2.48	-1.46	3.26	-5.37	3.23	-0.13	-2.67	0.94	-0.2	-6.84	1.9	2.37	-10.6	2.38	-0.04	-7.68	2.31
	68		2	-5.68	2.45	1.13	-4.69	-0.4	-1.09	-5.92	3.14	0.98	-3.76	2.15	3.91	-8.61	3.36	0.93	-4.96	0.12	0.36	-3.62	2.18	0.92	-5.14	0.5	-5.22	2.53	0.94	-2.52	-2.93	1.71	0.78	-4.04	4.21	-0.47	-2.59	0.74	-0.33	-0.66	2.44	4.57	-9.01	5.25	-3.59	-2.03	1.17	-0.96	-2.82
	69		3.65	-2.55	-2.17	0.04	-2.17	-2.47	4.76	-5.2	-2.33	2.2	-3.49	-1.16	7.1	-3.29	-4.64	0	-2.03	-2.35	2.06	-3.12	-0.87	0.15	-0.99	-1.38	2.56	-4.71	-3.51	2.09	-3.12	-0.66	-0.05	-0.78	-0.87	2.45	-2.25	0.5	-2.97	0.29	-0.7	-3.46	-2.92	-4.07	6.65	-8.62	-5.71	2.17	-2.39
	70		-4.79	3.58	-2.12	-7.44	0.24	-5.58	-7.69	-1.98	-9.33	-3.12	-1.07	-8.48	3.6	-3.17	-8.02	-8.14	-1.5	-7.24	-3.17	-0.9	-8.46	-6.34	-2.76	-8.34	-9.32	-4.21	-11.81	-1.68	-1.57	-7.3	0.08	-4.28	-6.31	-3.93	-0.78	-3.58	3.73	-0.41	-2.84	0.17	-2.95	-7.97	1.57	-4.76	-4.3	-7.06	-3.55
	71		-7.25	0.05	0.45	-12.51	1.8	-0.93	-8.23	3.45	-5.51	-13.84	-1.11	3.35	-6.95	4.97	4.34	-8.25	2.46	-5.75	-7.28	-0.15	-0.7	-15.98	4.69	3.36	-9.5	6.5	-1.79	-10.76	-0.73	2.72	-7.12	-0.02	1.21	-8.33	3.99	0.64	-0.08	-2.82	1.68	-5.25	1.97	-3.58	-10.92	2.57	-1.2	-2.01	1.53
	72		2.55	5.78	-0.85	3.05	1.98	-1.79	0.64	0.1	-3.32	6.94	2.62	-4.26	11.21	1.2	-2.36	4.09	1.92	-1.87	8.43	2.7	-2.19	3.69	1.95	-1.86	6.42	0.01	-4.83	4.68	2.24	-1.49	5.87	0.2	-1.66	4.25	0.8	-2.72	-0.89	-0.5	-1.3	2.02	-0.07	0.04	1.32	2.35	0.43	5.09	-3.19
	73		-4.99	-4.31	2.3	-0.67	1.5	0.56	1.49	1.28	-1.58	3.69	0.88	-2.53	4.26	0.31	-5.14	0.84	1.92	3.58	1.97	5.86	-1.78	0.79	1.89	3.89	0.58	-0.92	5.71	1.26	2.45	3.1	-4.33	2.79	7.5	-1.84	0.55	7.86	-8.64	1.16	7.11	-3.72	5.21	6.21	-1.71	3.21	6.33	-2.34	1.02
	74		-1.39	-0.9	4.42	1.1	3.67	3.23	5.22	-0.37	-2.76	1.69	1.5	-0.76	2.94	0.17	-2.69	0.34	3.46	2.86	1.59	1.26	-0.91	-5.8	10.44	4.84	-4.73	9.88	-2.32	-5.85	2.89	6.58	-2.03	6.13	1.57	-1.95	1.42	-0.17	0.31	5.44	-2.18	-3.4	10.45	1.48	-6.5	5.17	-0.8	-5.04	5.43
	75		3.39	-8.23	0.5	8.66	-4.25	-1.46	8.64	-9.59	-0.82	6.66	-5.99	-3.74	4.07	-6.35	0.15	8.24	-3.74	-1.37	6.45	-5.99	-3.81	8.22	-3.71	-1.56	-0.78	-4.48	1.65	3.47	-4.6	-4.73	7.05	-2.73	-1.79	4.15	-3.55	-6.44	2.43	-1.36	-0.24	5.25	-3.24	-3.37	5.24	-2.04	-4.48	2.93	-3.4
	76		0.55	4.22	-0.42	-2.54	8.5	2.99	1.33	12.19	2.45	-3.95	7.4	0.92	-4.26	7.89	3.32	-4.33	11.49	-0.8	-4.14	7.43	0.98	-4.58	11.34	-0.5	-5.43	14.15	1.92	-4.08	7.33	0.52	-5.57	6.56	2.78	-4.87	3.74	3.17	-3.14	2.77	4.69	-9.12	7.5	4.51	-12.34	4.05	4.98	-8.03	0.18
	77		-0.89	-2.04	-2.54	2.46	-4.47	1.53	0.96	-8.26	2.68	4.87	-8.14	5.14	8.77	-5.45	-1.65	1.87	-3.16	1.41	4.62	-6.91	4.8	1.07	-2.67	1.47	-2.65	-2.45	4.48	-1.39	-3.96	4.34	-0.33	1.14	-0.12	-3.11	-0.91	3.58	1.37	6.61	1.46	-0.98	0.76	0.18	-4.47	1.82	-2.68	-5.41	0.16
	78		0.12	0.62	-6.26	0.83	3.1	-5.86	-1.1	5.95	-8.51	-1.22	4.76	-6.74	-1.1	6.6	-3.83	0.81	1.13	-6.9	-1.05	3.47	-7.27	0.57	0.96	-6.93	-8.02	0.03	-2.25	-5.49	1.27	-7.79	-3.26	2.68	-1.55	-0.14	0.91	-5.21	-1.37	-0.84	2.53	-8.46	-0.58	0.6	-6.73	1.61	0.02	-2.49	2.7
	79		-3.25	0.53	4.08	-3.56	7.41	-1.69	-3.92	6	-2.3	-3.58	6.03	-2.4	-2.97	3.38	-0.77	-4.95	7.85	-5.34	-3.94	5.25	-3.23	-4.56	4.57	-3.14	-4.46	5.94	-5.41	-4.09	7.44	-4.51	-1.04	1.7	-2.27	-4.46	3.89	-0.5	1.62	-2.76	-0.5	-6.93	1.13	-3.42	-9.18	0.36	0.78	-5.4	3.17
	80		10.1	1.98	-1.48	11.88	-5.24	-1.84	10.05	1.96	-4.81	6.87	2.19	-4.5	4.09	-1.14	-1.18	11.97	-5.92	-1.85	6.35	1.92	-4.14	11.81	-6.03	-2.12	6.83	-5.51	1.58	0.64	1.48	-3.52	7.77	0.08	-2.25	-3.5	2.67	-4.06	1.17	-0.83	1.96	6.33	-3.18	-1.37	-2.2	-2.99	0.23	-4.17	1.03
	81		0.45	3.29	0.93	1.8	6.91	2.03	-0.39	-3.72	-1.97	-1.17	-1.24	-2.71	0.59	3.11	4.68	0.09	11.65	7.52	-1.25	-1.83	-2.71	9.13	14.13	1.01	-1.8	14.78	-4.6	1.67	-5.44	-8.45	10.13	9.5	-4.67	-3.73	-0.28	-1.92	12.18	0.67	-1.93	-2.11	7.42	-1.63	3.8	14.48	-3.04	3.19	4.9
	82		4.16	-1.45	-2.88	8.38	-2.62	-3.68	4.83	-1.06	-2.51	5.54	-1.58	-5.47	3.43	0.71	-4.83	7.02	0.54	-8.14	2.61	-0.37	-7.37	6.99	0.63	-8.26	1.98	-1.12	-6.25	0.42	0.16	-6.7	6.04	0.92	-11.42	2.42	1.94	-6.66	3.76	1.49	-8.88	3.03	2.05	-7.11	1.18	-0.03	-8.62	0.6	2.78
	83		2.37	0.3	-8.03	-0.2	-2.41	-9.09	4.02	0.89	-8.16	-3.11	-4.3	-9.32	1.56	1.96	-5.21	1.82	0.2	-11.56	1.53	-3.99	-9.49	0.3	1.45	-10.44	1.9	-0.6	-7.96	1.27	-3.33	-8.35	-0.04	0.81	-5.82	-0.47	-1.87	-4.74	2.22	3.55	-2.1	-0.1	3.54	-5.85	0.98	6.3	-7.15	-0.17	5.37
	84		5.03	3.41	-2.81	-1.18	-0.04	-3.79	3.98	3.8	-3.62	4.91	3.43	-5.1	5.33	2.51	-4.36	2.87	-0.29	-2.46	4.88	3.39	-5.19	2.8	-0.47	-2.38	2.08	4.39	-3.6	-0.63	5.31	-2.55	4.61	-1.53	-0.96	-3.33	1.42	1.51	1.68	-2.03	2.57	3.7	-4.61	1.55	5.43	0.32	-1.65	-1.87	-2.86
	85		6.12	-9.08	-20.61	6.76	-9.61	-14.68	10.08	-10.53	-18.27	7.91	-9.72	-11.76	-3.92	-9.11	-6.52	6.62	-8.84	-14.87	2.34	-9.91	-16.31	6.59	-8.34	-15.06	8.64	-2.83	-22.92	1.08	-5.29	-14.74	2.23	-1	-10.84	-8.17	-4.61	-5.82	-3.45	1.26	-0.56	-0.05	-2.64	-18.83	3.64	-7.58	-22.62	-5.51	1.67
[truncated: 67 more columns]

## Sheet: Supplementary Figure 3a
Supplementary
Figure 3a			Regular
		Window (in ms)	100 - 300																			400 - 600																			750 - 900
		Mean ERP at	F7	F3	FZ	F4	F8	CF3	FC4	C3	CZ	C4	CP3	CP4	P7	P3	PZ	P4	P8	O1	O2	F7	F3	FZ	F4	F8	CF3	FC4	C3	CZ	C4	CP3	CP4	P7	P3	PZ	P4	P8	O1	O2	F7	F3	FZ	F4	F8	CF3	FC4	C3	CZ
	Subjects
Wake group	49		-0.54	-3.32	-3.61	-3.4	-3.16	-1.26	-0.03	-0.25	3.01	-0.67	-0.68	-1.53	0.68	1.08	-0.63	0.3	-3.44	0.96	1.44	-2.49	-3.41	-1.93	-1.14	-0.56	-3.19	-4.23	-2.77	-5.29	-4.61	-1.51	-0.21	0.66	-2.77	-5.51	-3.06	-2.68	-3.16	-0.79	1.68	-0.65	1.52	1.62	3.07	-0.64	0.11	1.58	0.67
	50		0.13	1.42	3.72	5.09	2.65	4.6	5.21	4.42	4.07	5.29	-0.42	-0.14	-5.06	-0.08	0.35	0.53	-0.88	-5.04	1.81	-2.73	-3.9	-1.89	-0.46	-0.38	-2.75	-0.37	-2.95	-0.11	-0.89	-5.33	-0.96	0.29	-2.56	-0.79	-1.93	1.32	0.56	-0.65	-5.32	-4.78	-8.11	-6.63	-6.9	-9.23	-6.59	-6.93	-3.75
	51		-4.12	-1.41	-3.28	-4.31	-4.56	-3.47	-5.89	-3.52	-4.56	-3.57	-3.81	-1.6	-3.58	-4.82	-3.04	-1.48	-0.2	-2.08	-0.11	-0.19	2.77	3.08	-0.76	1.02	1.79	2.48	1.8	0.84	-2.11	0.26	-1.5	0.43	0.61	1.2	-0.32	1.66	2.29	0.49	-1.43	-3.21	-0.66	-1.34	-0.37	-0.46	-1.25	-0.36	-1.18
	52		-0.05	1.04	4.85	-0.48	3.03	0.49	-0.64	-0.29	1.45	-0.35	-0.2	-0.8	-2.6	-1.62	3.35	-1.1	0.76	1.24	3.15	-3.17	0.58	-4.39	-0.13	0.98	0.38	-0.13	1.09	-2.54	0.04	1.92	1.12	2.81	1.86	0.91	2.68	1.18	6.05	5	1.2	0.85	-0.37	2.37	1.51	1.47	2.36	1.29	-0.14
	53		-2.53	-3.51	-2.48	-4.54	-2.97	-3.1	-4.37	-3.18	-5.52	-4.95	-2.73	-3.37	-2.74	-4.3	-6.84	-5.78	-2.98	-7.51	-7.29	-0.61	0.77	0.88	0.45	0.69	-1.18	-2.36	-2.12	-3.47	-3.36	-1.11	-0.85	-1.01	-2.37	-2.8	-2.77	-0.38	-3.06	-1.06	-2.01	-2.85	-2.53	-1.19	0.1	-1.66	-0.77	0.13	1.28
	54		5.45	2.34	2.06	1.97	1.54	2.94	2.31	1.24	1.07	2.2	-0.52	0.8	-1.62	0.29	0.65	-0.69	1.27	-2.61	0.27	4.21	3.08	2.79	2.68	3.56	2.99	2.67	3.38	2.8	2.63	2.94	1.36	1.58	3.29	2.49	3.38	1.16	2.09	1.14	-8.1	-8.61	-11.49	-9.78	-6.14	-8.92	-10.06	-8.42	-9.48
	55		3.43	3.38	3.19	2.49	5.4	5.53	0.34	4.31	2.81	5.23	2.34	3.65	-1.61	3.26	0.64	2	1.28	1.36	-0.02	-2.05	-1.74	-2.16	-1.29	0.27	-0.64	-3.94	-0.85	-4.82	-1	-1.45	-1.49	-1.84	-2.22	-2.5	0.76	0.11	-4.39	-3.38	0.11	0.25	-4.97	0.56	-0.57	-0.87	0.94	-0.5	-2.05
	56		2.82	3.79	8.59	3.29	2.76	-3.39	1.39	-3.54	1.47	-3.89	4.89	2.2	3.12	1.55	4.86	0.52	-3.16	1.86	3.77	2.94	1.78	4.54	3.22	4.57	-0.47	2.6	-0.62	3.12	1.24	3.84	8.56	0.82	4.14	5.69	8.18	4.64	-0.55	4.45	-3.72	-8.7	-9.1	-4.11	-0.66	-5.29	-3.3	-5.61	-6.05
	57		-0.14	-3.51	-3.72	-5.29	-0.71	-3.46	-5.61	-3.68	-6.95	-7.42	-3.29	-2.78	-3.9	-5.91	-5.1	-5.35	0.15	-4.31	-6.49	-3.49	-2.78	-3.52	-1.62	3.83	-2.85	-1.56	-1.24	6.23	2.93	-0.07	2.79	2.18	3.32	5.35	4.57	5.84	3.53	6.62	3.16	4.14	0.55	3.8	3.54	1.19	3.37	-0.03	-3.01
	58		6.43	1.19	-1.79	-1.68	4.73	1.16	-1.65	0.69	-2.96	-1.58	1.87	-1.85	-0.08	-0.58	-3.3	3.84	-1.57	-2.25	1.3	-10.26	1.22	5.4	1.1	5.29	1.23	1.04	0.17	-0.27	0.98	-1.61	-2.84	1.8	-0.91	2.66	1.01	-3.05	0.16	2.43	-4.39	-2.38	1.67	-7.54	0.92	-2.33	-7.63	-2.42	-4.87
	59		-0.71	3.88	4.82	0.71	1.9	3.85	0.77	-0.26	-0.09	0.52	1.2	-1.03	-0.38	-6.25	-2.13	-1.33	-1.16	-4.74	2.42	-0.26	-5.03	-0.53	-3.44	2.82	-5.16	-3.33	-6.36	-0.3	-3.17	-5.32	-1.76	-1.26	-1.68	-1.25	0.14	-1.7	5.55	2.66	4.3	7.15	9.07	5.24	1.57	7.05	5.43	9.19	3.44
	60		3.98	4.84	4.39	5.27	4.16	5.23	4.99	3.86	7.64	1.24	1.55	1.06	-2.65	1.46	2.56	0	1.51	-4.53	-2.98	-0.81	-1.57	-1.04	3.01	4.26	-3.07	2.88	-0.8	-1.17	1.2	-1.47	-0.42	0.77	1.33	2.05	1.99	1.2	3.43	1.63	1.58	3.06	1.52	4.29	3.14	1.01	4.3	2.29	2.07
	61		6.51	8.89	10.63	5.48	7.44	6.88	5.3	5.72	2.14	4.67	-2.25	3.2	-0.01	-0.25	3.84	2.21	4.91	-0.06	4.4	0.47	6.79	5.25	8.87	4.74	5.28	8.73	4.61	1.92	0.27	5.57	4.28	5.08	0.08	0.46	-5.23	3.4	3.28	6.6	4.29	2.37	-2.82	2.01	-0.52	-2.02	1.94	-3.09	-3.36
	62		2.49	2.88	6.84	3.72	3.13	2.99	3.73	2.98	1.87	3.68	2.38	-1.48	0.59	-0.31	-2.36	-1.37	-1.68	-4.7	-1.47	2.1	2.18	3.55	1.21	-3.26	2.55	1.34	2.76	3.32	1.48	1.58	-1.41	2.14	1.42	2.73	-0.38	-2.76	1.03	1.83	-0.77	-0.39	-3.16	-2.41	-0.37	-0.56	-2.37	-0.55	-1.34
	63		0.26	0.43	-1.5	0.1	1.22	0.55	0.17	0.62	-0.98	0.03	0.11	-0.25	-1.11	0.04	-0.3	-1.36	-0.82	-0.73	-1.89	5.16	3.89	4.78	4.03	0.31	3.36	2.9	1.23	1.76	1.68	-2.45	0.26	-1.48	-2.6	-1.86	-1.75	1.72	-2.98	0.03	-0.03	0.24	2.03	0.61	0.21	0.57	1.47	1.14	5.58
	64		-2.16	5.31	4.33	6.94	-3.4	1.16	2.6	-1.39	1.44	-3.42	-2.06	-3.22	-1.25	-3.28	-3.68	-4.73	-1.36	-3.62	-5.15	-1.39	1.09	1.79	2.94	-2.18	0.52	2.44	-0.7	-0.36	-1.97	-0.47	-1.91	-2.33	0.14	-1.56	-2.19	-1.26	-2.24	-1.03	1.75	3.44	1.75	3.16	2.58	4.23	3.69	4.58	4.63
	65		1.48	0.31	4.71	2.31	-2.99	-1.92	2.95	-2	0.49	2.38	-3.72	-1.3	-1.96	-4.75	-4.37	-3.81	-3.01	-6.74	-8.38	-0.2	1.43	2.03	2.29	1.41	-0.64	2.6	-0.74	4.51	2.72	-0.55	1.19	-0.68	2.97	4.96	1.81	3.31	4.36	5.56	4.31	1.45	1.8	4.26	0.93	2.75	3.61	2.61	3.04
	66		1.23	1.35	-1.8	-0.45	0.48	1.46	-0.5	0.92	-0.68	-0.71	0.11	0.45	0.02	-0.29	0.65	0.36	1.06	-0.27	0.68	-1.82	-0.77	-1.46	-4.96	-3.21	-0.57	-4.97	-3.03	-3.51	-4.69	-1.43	1.58	2.51	-3.9	-5	0.82	0.35	-0.81	-3.61	3.54	-2.02	0.7	0.59	3.53	-2.2	0.53	-3.83	-0.86
	67		-0.34	-1.84	-2.34	-1.69	1.83	-4.52	-1.33	-4.51	-3.94	-1.94	-1.38	-1.54	-2.36	-3.51	-3.93	-2.45	-3.04	-4.85	-5.97	3.35	5.49	4.93	3.11	4.16	5.15	3	5.15	3.49	2.89	1.84	3.38	1.28	2.74	6.68	4.16	1.17	4.16	2.83	-0.33	-1.56	1.3	-0.27	-0.57	0.43	-0.11	0.58	-0.6
	68		2.59	1.52	-0.27	0.37	1.32	1.54	0.06	1.55	-0.22	-1.12	1.08	-0.44	0.03	4.18	-0.55	-0.16	-0.79	-1	-0.61	-2.87	-2.69	-2.81	-2.11	-5.06	-2.75	-2.03	-2.84	-1.22	-1.83	-2.44	-1.34	-0.43	-8.8	-1.86	-1.48	0.41	-2.22	-1.86	0.59	-1.26	1.32	1.02	2.3	-1.38	0.85	-1.25	-1.97
	69		3.56	1.28	4.87	3.38	5.38	1.26	3.32	1.15	1.63	3.27	0.56	1.5	-3.81	3.03	2.17	1.45	0.78	0.44	4.32	-2.72	0.52	-2.19	-0.39	0.09	0.65	-0.24	0.99	-1.61	-0.2	0.79	-0.23	0.25	3.17	-1.78	0.15	-0.34	2.54	2.84	-0.08	-0.96	-0.59	-1.11	-0.98	-0.94	-0.92	-1	-1.61
	70		-1.6	-4.85	-5.76	-4.38	2.86	-8.82	-4.51	-8.66	-7.08	-8.21	-4.21	-5.08	-0.65	-5.28	-7.13	-10.71	0.52	-3.61	-1.27	4.32	0.96	-3.35	-0.05	0.18	-0.48	-0.01	-2.56	-5.98	-0.26	-0.68	1.54	1.27	-1.99	-0.24	2.5	6.66	-1.36	2.36	-0.37	-0.59	-1.94	-1.55	0.99	-1.82	-1.63	-4.36	-7.47
	71		-8.96	-11.71	-9.77	-11.79	-5.61	-9.16	-8.42	-13.73	-5.61	-12.4	-8.32	-7.95	-2.12	-6.65	-7.82	-6.32	-1.88	1.47	-0.34	-3.7	-0.14	-0.25	3.4	1.59	-1.95	-4.21	-1.19	1.62	-4.43	-3.78	-1.07	-2.6	1.04	1.66	0.65	2.14	-1.43	-0.65	3.6	0.72	-2.87	2.16	3.87	-4.27	-0.67	-1.15	-8.21
	72		0.89	-0.95	-2.45	2.93	6.79	-0.49	1.22	-0.69	-2.77	-1.86	3.24	-0.05	-0.23	-1.84	-3.86	-2.7	-2.63	-5.54	-3.39	1.81	-0.17	-1.26	0.51	0.42	-0.24	0.66	-0.17	-1.46	0.83	0.27	-1.98	0.07	-1.64	-0.32	-2.63	-0.97	2.87	-2.19	-2.55	-2.82	-5.06	-4.83	-5.26	-2.7	-3.78	-2.63	-4.12
	73		3.78	3.28	0.81	3.01	5.04	1.8	1.22	1.82	0.49	-1.79	0.29	-2.29	-2.39	-0.92	-1.82	-2.52	-1.72	-7.21	-5.84	-1.07	2.95	2.97	-2.38	-2.12	2.16	2.52	2.13	2.3	0.7	1.47	-0.23	0.18	2.4	-0.6	0.99	3.87	2.31	-2.8	-2.7	-4.88	-5.53	-5.61	-7.06	-3.13	-4.07	-3	0.97
	74		-0.97	-0.29	2.01	-0.26	-0.89	-0.34	-0.31	-4.03	-1.54	-1.34	-0.65	-0.23	0.83	-2.83	-2.64	-5.15	3.62	-0.11	1.69	4.59	4.45	3.1	3.45	2.09	4.81	3.3	10.26	11.19	6.24	4.62	0.14	3.87	7.02	6.64	4.67	0.09	7.17	6.57	2.06	-0.18	-2.52	-3.48	-1.25	-0.77	-3.33	-3.05	-6.86
	75		2.23	5.48	4.26	2.38	-0.28	5.88	2.3	4.53	2.4	2.88	5.86	1.32	2.46	5.01	4.96	2.83	0.97	3.63	4.36	-3.17	-1.45	-4.71	-2.64	-3.68	-1.07	-2.62	-0.9	1.41	0.52	-0.31	-0.82	0.89	1.32	2.24	1.92	1.31	4.49	4.37	-1.02	-3.62	-6.07	-4.78	-1.23	-3.15	-4.73	-2.32	-0.96
	76		-0.81	1.26	-0.27	-0.45	-2.33	-2.1	-0.49	-2.32	-3.76	-0.4	-3.85	-1.27	-2.98	-3.12	-3.12	-2.34	2.37	-3.98	-3.13	-0.55	4.55	4.38	-0.28	1.04	4.11	-0.26	3.96	5.34	-0.31	3.55	-0.58	3.28	3.72	1.38	-1.03	-3	3.3	0.24	2.32	3.1	4.59	1.98	5.64	3.19	1.83	3.38	5.23
	77		-3.99	1.21	1.23	2.14	4.34	1.34	3.65	0.78	-2.75	0.79	-1.88	0.74	-2.86	-1.97	-1.83	-1.28	2.18	-0.53	1.52	-3.82	-2.85	-2.47	-5.23	-4.35	-1.89	-4.47	-1.45	1.1	-2.26	0.13	-1.97	1.37	0.03	-0.37	-1.26	-0.29	1.47	4.41	0.76	3	2.66	5.36	4.01	2.97	5.56	3.15	7.15
	78		4.19	1.21	1.42	1.01	2.82	1.57	1.65	1.46	-2.42	-0.26	-1.15	0.78	-0.99	-3.52	0.6	1.6	0.12	-0.18	0.42	2.19	3.25	3.22	3.51	7.41	3.27	3.35	3.3	4.2	2.73	3.59	2.29	2.8	2.95	6.26	4.62	1.5	1.38	1.8	-3.06	-1.72	-1.54	-1.16	-3.13	0.75	-1.64	0.79	2.54
	79		-0.64	2.1	-1.16	1.42	-0.01	-1.32	0.4	0.44	-2.75	0.31	2.88	-1.43	2.2	-2.35	-9.27	-6.26	-1.55	-1.77	-2.92	0.06	5.91	4.5	5.59	2.7	4.31	4.9	3.38	3	7.17	1.95	3.57	-1.71	2.28	2.68	4.06	2.97	-2.44	-2.46	2.07	-3.78	-1.06	-4.04	-3.5	-4.6	-3.06	-4.16	-3
	80		6.94	9.98	7.4	3.03	2.73	10.06	2.49	9.94	3.64	-1.48	6.46	-1.34	0.68	4.62	-2.84	-0.94	-2.35	1.54	0.87	3.39	1.62	3.88	1.52	-0.98	1.27	1.16	1.25	-1.86	-3.02	1.32	0.01	-1.06	-0.56	-1.84	-0.04	-0.02	-1.95	3.25	-4.68	-1.8	-4.81	-2.38	0.39	-1.8	-1.94	-1.91	-1.9
	81		3.59	4.1	4.85	3.42	2.36	3.6	3.42	8.82	3.52	3.43	6.72	-1.78	5.93	-2.04	3.23	2.58	-2.01	4.29	5.68	2.4	3.57	-1.67	-0.94	1.39	8.44	-1.22	9.5	11.42	-3.27	4.8	-1.29	2.75	5.02	8.46	4.24	0.71	2.26	4.56	-1.25	1.52	-1.06	1.45	1.75	3.78	1.44	-0.09	-1.94
	82		5.54	7.22	5.01	5.83	4.59	7.44	3.84	7.4	1.42	1.98	5.88	1.77	2.6	3.77	2.47	1.57	0.49	1.69	1.64	-1.1	-3.96	-2.11	-2.23	-1.16	-1.8	0.03	-1.77	-1.49	0.34	-0.67	0.2	1.62	1.63	-1.44	1.04	0.22	1.31	0.11	-4.06	-2.52	-2.94	-5.03	-4.84	-7.45	-5.72	-7.46	-2.93
	83		-0.28	-1.54	0.81	-2.51	-0.57	-1.5	-1.02	-2.17	-0.18	-1.8	0.23	-1.63	0.61	-3.12	-1.66	-2.56	-0.73	-4.27	-1.77	0.18	-0.86	2.69	-0.28	2.38	0.49	-0.04	1.09	2.3	-0.94	-0.92	-0.29	2.15	1.2	3.15	2.69	1.16	4.65	3.8	-3.93	-5.45	-3.77	-4.44	-1.9	-7	-3.7	-5.75	-4.21
	84		5.22	1.59	2	4.62	7.44	1.9	4.58	2.05	0.24	1.41	0.48	-2.26	1.97	2.72	0.86	-2.86	1.87	4.75	-3.09	6.33	2.06	2.9	2.57	1.76	3.19	2.57	3.15	5.74	4.32	1.5	1.85	-1.6	-0.16	-1.93	0.31	-4.01	-2.52	-1.86	-1.39	2.23	-1.83	-2.09	-2.51	-1.16	-2.07	-0.91	0.34
	85		3.29	4.09	4.56	4.59	-1.63	3.91	-0.73	3.78	3.05	-0.85	2.44	-8.26	-2.5	1.2	2.68	-4.93	-3.97	-4.53	-1.81	-4.83	-2.33	-6.23	-6.61	-6.49	-1.57	-12.09	-1.04	0.08	-6.85	3.28	-10.43	5.46	0.98	-4.8	-5.78	-7.02	-0.37	1.66	-9.49	-5.23	-6.38	-4.07	0.2	-5.09	-5.91	-4.96	-9.12
[truncated: 67 more columns]

## Sheet: Supplementary Figure 3b
Supplementary
Figure 3b			Regular
		Window (in ms)	100 - 300																			400 - 600																			750 - 900
		Mean ERP at	F7	F3	FZ	F4	F8	CF3	FC4	C3	CZ	C4	CP3	CP4	P7	P3	PZ	P4	P8	O1	O2	F7	F3	FZ	F4	F8	CF3	FC4	C3	CZ	C4	CP3	CP4	P7	P3	PZ	P4	P8	O1	O2	F7	F3	FZ	F4	F8	CF3	FC4	C3	CZ
	Subjects
Nap group	1		1.23	2.09	0.94	0.5	2.11	1.9	-1.26	1.6	-0.46	0.64	3.63	1.68	2.13	3.96	3.31	2.15	2.17	2.14	1.94	2.02	0.67	0.08	-0.21	-0.55	1.41	0.92	1.75	3.12	3.44	1.98	2.59	1.79	3	2.41	3.68	1.11	5.74	3.5	-1.44	-4.61	-4.68	-4.03	-4.06	-5.12	-3.29	-5.73	-4.97
	2		-3.79	-3.64	1.73	-0.69	1.12	-3.56	-3.16	-6.77	-5.61	-2.83	-1.35	-1.12	0	-0.5	-3.64	-4.09	3.59	0.03	-2.4	0.76	-1.81	-3.26	-3.09	-2.7	-2.28	-4.43	-3.75	-5.33	-5.3	-1.13	-4.88	-0.56	-2.35	-4.6	-4.28	-4.94	-3.47	-6.09	-2.34	-0.99	-2.23	-1.51	-1.38	-1.23	-0.79	0.67	1.38
	3		-0.19	1.52	1.13	0.46	1.7	-0.15	-0.85	0.42	-0.31	-2.68	-0.36	0.95	-0.48	-0.85	-2.17	-1.5	3.6	-0.38	5.19	0.52	2.24	1.66	1.59	0.75	1.97	-0.76	1.17	2.23	-0.93	-0.16	-2.71	0.5	-0.7	2.49	-0.41	-2.12	-2.37	-3.02	-2.59	-4.01	-2.58	-3.29	-2.11	-0.04	-3.85	-2.13	-4.52
	4		4.47	2.02	-0.14	1.84	0.52	1.86	1.8	1.77	-2.05	1.1	0.38	2.02	-1.99	-0.58	-0.66	0.7	-1.72	-1.95	-1.73	-4.46	-0.58	-1.43	-3.29	-4.58	-0.39	-2.02	-0.3	-0.08	-1.76	1.33	-1.24	0.63	-0.03	0.03	0	-1.35	-2.33	-1.47	0.16	1.73	2.54	5.25	4.11	1.67	5.75	1.69	4.67
	5		0.52	1.54	2.83	1.43	4.65	2.43	1.3	2.51	1.63	1.4	1.93	1.06	0.67	0.58	0.45	-0.53	-0.82	3.13	-1.61	1.43	1.58	1.37	1.12	-0.01	0.6	0.83	0.49	0.43	1.33	-0.04	1.59	-1.68	0.74	2.13	3.25	3.24	0.18	2.99	-0.94	-2.02	-0.88	-1.42	-1.22	-3.17	0.1	-2.95	3.32
	6		0.29	-0.77	-2.07	-1.29	-1.57	-1.12	-1.78	-1.29	-1.2	-2.03	-0.46	1.56	-1.13	1.7	0.54	-1.11	-2.59	-5.54	-5.19	-2.77	-1.5	-0.97	-1.71	-1.41	-2.09	-2.3	-2.25	-0.77	-2.62	-3.55	-2.26	-1.94	-1.02	-1.55	-2.18	-3.24	-1.64	-2.22	-2.82	-3.53	-2.11	-1.24	-1.62	-3.14	-0.94	-3.06	-1.94
	7		-0.88	-1.32	-2.04	0.12	-2.02	0.96	0.34	1.07	3.6	2.86	-0.31	0.16	0.86	0.71	3.66	4.42	3.41	3.2	5.1	-0.09	1.82	4.65	1.94	-0.44	2.09	1.29	2.09	1.33	1.73	2.51	2.11	-0.02	2.26	3.5	3.71	-0.89	-1.17	-0.35	-2.57	-3.96	-4.31	-3.78	-2.38	-5.27	-4.17	-6.07	-8.62
	8		0.2	0.95	2.44	4.45	0.41	1.49	4.42	1.41	2.44	4.44	1.58	1.53	-0.5	-1.03	2.27	1.97	0.43	-2.86	-0.51	2.49	3.91	2.51	-0.32	0.11	3.79	-0.48	3.62	-0.16	-0.58	1.66	-1.7	-0.26	3.55	2.24	2.16	2.05	4.34	4.94	-4.1	-4.1	-2.81	-3.35	-2.32	-3.21	-3.47	-3.29	-3.17
	9		2.13	2.33	1.97	1.56	2.37	2.27	1.46	1.89	0.86	0.71	1.33	-0.61	0.61	-0.85	-1.47	-1.27	-1.06	0.99	0.19	-0.87	-0.8	0.16	0.25	0.02	-0.09	0.13	2.22	2.85	-0.48	1.17	-1.84	1.5	2.95	3.52	2.33	-1.57	2.63	3.21	3.84	1.15	3.79	1.2	2.24	1.14	1.11	0.18	2.36
	10		-0.54	3.37	5.36	2.63	0.3	4.37	2.44	3.37	2.24	2.58	-1.94	-3.16	-1	-1.3	0.97	-2.83	-1.55	-0.23	0.12	-3.13	-4.13	-2.18	-0.7	0.26	0.5	-0.66	2.02	3.49	-0.31	2.63	0.67	3.07	3.9	4.52	0.01	1.42	6.67	4.25	7.35	4.04	5.84	4.37	7.63	-0.37	4.47	-0.68	-0.75
	11		2.86	3.97	8.54	5.01	-0.26	4.51	4.27	3.91	10.5	4.18	0.06	-0.29	3.13	-0.36	7.88	8.24	-0.54	-0.91	4.33	0.56	0.78	3.29	2.15	1.59	-0.29	1.69	0.29	-6.03	1.24	4.72	-2.45	5.18	-0.35	-1.34	-1.96	-3.55	1.57	1.08	1.83	2.1	1.38	5.59	7.78	2	5.54	1.86	3.62
	12		-0.02	2.2	4.14	2.63	3.81	2.4	2.88	1.76	1.39	2.85	0.71	2.03	1.51	2.02	0.85	0.85	2.3	2.98	4.15	-2.9	-2.47	0.19	0.03	-1.31	-1.31	0.5	-0.49	0.38	0.46	-0.05	1.01	1.23	0.1	3.4	2.32	0.81	-1.73	-0.61	0.68	-0.07	-1.27	-0.62	-1.73	-2.5	-1.73	-2.72	-1.19
	13		4.55	3.85	3.48	1.61	5.54	4.14	3.04	3.93	3.81	3.05	2.56	4.13	-0.47	-0.27	4.27	3.58	0.57	3.33	1.21	-3.22	2.75	2.54	2.22	0.92	2.29	1.74	2.4	3.13	1.66	0.19	-0.66	0.42	1.13	2.66	1.88	-1.07	-1.88	-1.27	-5.48	-5.81	-4.49	-6.56	-4.09	-5.6	-6.73	-5.22	-3.84
	14		3.93	4.15	3.25	6.57	7.11	0.55	5.78	-4.71	-1.6	1.94	-1.52	-0.02	1.33	-0.27	2.37	1.81	2.15	0.33	2.14	-0.2	0.52	1.2	1.63	1.61	0.52	1.63	-0.52	4.33	1.57	2.15	0.85	0.01	-1.87	-1.78	-2.97	-0.81	-1.11	-0.96	0.42	0.97	1.23	-2.21	-1.38	0.58	-2.19	1.96	-0.02
	15		-2.22	-3.2	-1.02	-3.8	-3.18	-1.48	-2.49	-1.51	-2.71	-2.24	-0.62	-1.28	0.38	-3.2	2.04	-3.2	-2.52	-0.35	-1.01	0.53	5.51	4.89	4.28	0.84	3.39	2.09	3.33	6.37	2.16	0.51	-0.12	0.11	2.96	1.86	3.12	0.93	2.75	4.78	6.66	7.18	1.69	5.67	6.18	4.24	2.26	4.18	3.92
	16		0.37	-2.7	-1.36	-2.94	-2.84	-3.17	-4.03	-3.12	-0.98	-4.32	0.68	-5.02	-1.58	-6.83	-6.88	-7.47	-1.82	-1.18	-2.02	5.49	10.82	8.24	6.19	3.98	10.46	10.41	9.82	9.86	12.18	1	5.77	0.83	6.36	11.61	7.37	4.29	2.55	6.04	3.23	3.02	4.15	4.1	6.75	0.74	2.03	0.68	0.95
	17		7.7	10.16	11.24	8.52	8.53	10.17	8.48	10.16	8.29	9.09	3.91	3.1	-0.79	2.19	-1.37	1.13	0.42	1.71	2.94	3.89	4.38	3.88	4.42	2.85	3.78	4.41	3.52	5.08	5.34	-1	3.85	-0.4	1.02	-0.48	3.96	2.19	4.14	7.5	0.74	-3.81	-4.28	-1.92	-2.46	-3.74	-1.96	-3.63	-3.76
	18		3.95	3.23	4.74	1.72	3.64	2.09	1.52	2.11	1.35	0.34	0.73	0.43	-0.99	0.52	0.85	0.42	-1.2	-1.27	0.86	-3.6	-0.01	-0.29	-0.61	-2.29	0.04	-0.56	0.06	-1.75	-0.59	-1.83	-0.57	-0.24	-0.98	-0.57	-1.33	-0.9	0.69	-0.25	-0.16	-0.92	-2.32	0.15	0.59	-0.57	0.41	-0.63	-1.51
	19		6.03	5.49	1.05	1.91	4.5	5.53	2.38	4.94	0.03	2.44	3.31	1.98	-2.27	1.89	0.6	4.82	1.54	-1.94	-0.79	-0.57	-1.95	0.77	-1.2	-0.08	-1.77	-0.62	-1.4	0.72	-0.46	-2.42	-2.41	2.14	-2.46	5.78	3.28	0.44	7.2	6.52	-0.21	-3.75	-5.55	-3.03	-4.46	-3.38	-3.72	-2.26	-1.04
	20		4.56	5.76	5.71	5.17	4.18	5.73	5.12	5.73	4.26	5.18	4.77	6	1.02	4.31	4.26	5.64	4.35	1.12	1.31	3.28	3.57	5.15	4.87	2.74	3.44	4.85	3.35	3.91	4.74	-0.28	3.83	-1.23	0.01	0.33	2.14	0.17	-0.92	-0.13	-8.08	-9.31	-7.31	-6.29	-5.36	-9.38	-6.2	-9.32	-6.25
	21		6.33	8.04	5.7	6.42	6.64	8.08	7.52	7.92	8.28	10.55	2.29	6.67	-0.54	2.7	9.18	6.4	1.04	2.1	0.2	-3.12	-2.62	-7.57	-1.24	-0.71	-2.46	-0.41	-2.5	-0.6	3.5	-1.87	2.31	-3.86	2.47	1.03	2.15	1.11	4.55	-0.17	0.14	0.38	3.71	0.59	-0.36	-0.76	-0.16	-0.77	2.31
	22		0.36	-2.09	-1.54	-1.8	0.33	0	0.63	2.13	1.11	0.06	0.68	0.69	-0.02	1.73	0.86	-0.84	0.84	1.17	0.5	-1.59	0.64	3.28	3.4	5.14	4.55	4.81	6.12	4.3	4.86	2.29	1.29	1.76	5.65	3.36	3.64	0.17	6.45	4.69	-4.4	-2.27	-6.82	-3.98	-5.87	-1.66	-4.27	-2.66	-5.97
	23		-0.15	0.21	0.08	-1.04	-3.16	-2.92	-3.44	-2.05	-4.15	-5.88	-1.64	-0.83	-0.35	0.47	-0.97	-2.78	-0.14	-0.86	-1.84	1.36	1.7	1.32	1.64	3.24	1.09	2.98	2.18	5.5	4	2.67	2.77	0.98	4.61	6.72	4.34	1.51	6.32	7.09	-6.95	-7.65	-7.35	-6.99	-4.2	-9.3	-5.29	-11.3	-5.09
	24		-2.68	-0.9	-1.3	-2.21	-1.64	-2.35	-2.13	-2.46	-2.71	-2.24	-4.42	-1.55	-1.69	-3.48	-0.39	-4.47	-2.36	-1.47	0.01	0.14	-0.7	-1.26	0.04	-2.39	0.45	-0.07	0.4	-0.09	0.23	4.15	-0.55	3.26	2.74	0.63	0.53	-1.56	2.12	2.26	1.16	-3.12	-3.7	-0.55	-1.64	-1.08	-0.66	-1.06	-0.99
	25		1.74	0.16	0.73	0.36	0.63	-0.42	0.91	-1.71	-1.58	-1.37	-3.45	-3.72	-4.33	-3.66	-3.44	-3.82	-1.55	-5.09	-4.65	-1.88	-0.34	0.17	-0.09	-2.02	-0.74	0.28	0.34	1.1	1.35	-0.28	0.02	2.96	1.1	0.88	2.92	0.39	3.56	6.63	-1.1	-1.74	-2.08	-0.36	2.18	-2.1	-2.13	-0.24	-1.56
	26		1.97	2.25	2.15	2.21	1.32	2.3	2.16	2.58	-0.29	0.98	1.22	0.6	1.05	2.82	1.53	1.35	0.83	0.6	1.11	7.38	8.75	7.07	9.03	8.21	8.82	8.86	8.96	8.52	7.02	4.77	1.7	1.33	5.53	5.97	4.41	-0.68	0.77	-0.36	-6.14	-4.6	-6.58	-5.54	-5.43	-4.46	-5.35	-4.24	-3.38
	27		3.51	5.03	4.36	5.71	4.42	5.13	7.86	4.68	7.37	7.5	3.06	3.19	1.42	-1.54	4.13	1.19	0.93	-0.44	-1.53	-0.45	2.61	2.58	-0.25	-0.94	1.49	1.42	1.16	1.47	1.37	0.61	3.33	0.59	2.08	2.25	1	0.75	2.39	0.7	-0.75	-3.41	0.53	-0.42	-0.76	-4.31	-3.01	-3.92	-4.96
	28		-5.02	-2.76	-2.13	-1.64	-2.52	-2.86	-2.38	-2.81	-3.76	-2.42	-2.06	-1.32	-2.85	-1.91	-2.47	-0.62	2.99	-0.25	-1.1	2.22	4.63	2.87	4.98	3.26	4.51	1.87	4.51	4.57	1.62	-0.36	1.64	-0.12	0.66	1.68	-0.85	5.88	1.33	2.44	2.11	1.68	2.74	1.73	-0.23	1.39	0.2	1.25	1.47
	29		4.09	4.94	5.97	4.97	4.11	2.98	4.83	2.9	1.49	1.26	1.59	0.39	-0.87	0.86	-0.67	-0.81	-1.15	-1.16	-2.48	-5.83	-4.86	-2.51	-3.91	-4.98	-6.02	-3.81	-6.25	-3.82	-2.93	-5.22	-0.56	-0.47	-5.91	-5.66	-1.3	0.2	1.23	2	-1.76	-3.89	-4.08	-3.06	-3.08	-4.7	-3.2	-4.73	-5.38
	30		2.52	2.26	0.37	-0.17	0.75	1.53	-0.88	1.97	-1.65	-1.8	2.59	-2.2	2.06	2.37	0.25	-1.91	0.33	3.06	2.95	4.53	4.04	8.1	5.06	6.79	5.09	5.1	6.53	7.65	4.92	3.99	2.98	-0.05	3.89	7.01	5.3	2.2	4.83	8.85	-1.23	-5.22	-2.67	-7.23	-4.88	-4.3	-6.85	-2.86	-2.87
	31		3.8	4.64	2.36	2.45	4.34	4.08	-0.84	0.26	0.01	-2.96	-1.12	0.03	-1.57	-0.25	0.38	4.4	1.53	5.75	6.97	-0.43	2.69	2.78	1.49	2.16	4.7	4.43	4.96	6.17	4.88	5.97	7.08	4.13	6.68	3.97	5.37	4.65	3.57	4.69	-4.2	-1.96	-0.89	0.14	-2.23	-4.39	2.02	-5.27	-1.9
	32		0.02	3.93	8.3	6.77	7.78	3.85	6.56	3.65	4.04	6.28	3.35	3.85	2.41	3.76	1.94	1.3	2.31	4.73	1.91	-0.72	-2.02	-6.85	-5.37	-3.19	-2.89	-3.83	-2.84	-5.18	-3.2	-4.13	-0.61	-1.98	-2.67	-1.81	-1.91	0.66	0.53	0.7	3.81	2.65	3.33	0.53	-3.97	-1.49	-0.98	-1.99	-1.15
	33		6.76	6.33	0.3	2.25	0.67	6.1	2.16	5.91	2.44	0.67	5.39	0.91	0.65	4.66	2.67	0.81	0.18	0.83	0.05	-0.19	0.72	5.26	-0.57	1.64	0.71	-1.17	0.49	-0.84	-1.82	-1.3	-1.23	-0.65	0.08	2.77	0.55	0.13	-0.52	-0.22	0.15	-2.54	1.98	0.52	1.29	-2.54	-0.42	-2.58	-0.1
	34		3.38	5.61	6.34	4.22	0.44	6.09	4.43	6.67	7.95	4.53	6.46	4.07	2.09	6.75	7.2	5.28	-0.26	3.09	-2.18	-2.71	-1.57	0.4	0.72	-1.95	-1.31	0.69	-1.62	-0.09	0.48	-4.61	0.11	-0.72	-1.22	3.4	0.99	1.11	3.28	4.13	-1.66	-1.22	-6.76	-2.89	-0.09	-0.99	-2.9	-1.08	-2.7
	35		1.5	2.97	0.58	1.4	-0.51	2.61	1.68	3.55	2.44	1.57	1.98	0.09	2.39	2.66	4.08	0.37	0.31	3.2	0.75	1.51	1.55	0.97	-1.14	0.11	1.54	-0.82	1.21	0.43	-1.3	2.11	-3.2	-0.02	0.02	1.51	-0.18	-3.57	1.17	2.58	-2.58	-2.56	-0.84	-1.98	-1.1	-2.58	-2.22	-2.98	-2.21
	36		0.14	-1.23	-0.31	-2.26	-1.03	1.04	-2.32	0.14	0.12	-0.13	-0.02	1.55	5.02	-1.4	-0.2	0.45	1.12	-3.45	0	0.6	1.1	1.11	0.39	-0.06	1.54	-2.36	3.73	1.73	-0.93	-0.32	-2.6	-2.14	1.58	3.07	1.72	-4.62	-3.25	-2.79	-0.03	1.73	3.96	1.93	1.92	-1.14	1.78	-0.09	0.66
	37		3.24	3.67	2.17	2.61	0.05	3.41	2.43	3.17	3.46	1.02	1.25	-0.13	1.07	0.51	-0.56	-2.39	-0.27	0.11	-2.9	-1.66	-1.51	-2.55	-1.42	-2.13	-0.73	-1.38	-0.76	0.72	-0.33	0.82	-2.25	0.27	-0.51	3.92	4.36	-2.4	0.48	5.28	-0.34	-1.43	-1.3	-0.34	0.57	-1.28	-0.19	-1.51	-1.28
	38		7.21	5.4	6.11	6.87	8.79	1.55	4.01	1.2	1.06	3.49	-0.05	3.4	-0.43	1.7	0.36	0.44	-0.04	1.13	-0.5	0.33	0.63	-0.32	1.87	0.99	2.67	3.53	3.99	5.08	4.32	3.66	3.88	0.32	3.23	4.97	3.88	3.22	2.89	2.85	-4.3	-2.39	-1.93	-1.94	-4.6	-0.87	-1.8	-1.03	0.07
	39		3.14	6.21	4.59	5.05	5.09	5.76	5.05	5.84	4.72	4.37	3.35	2.91	1.38	3.31	3.23	3.99	3.57	4.6	6.45	2.32	-2.4	1.36	-2.46	-3.38	-2.91	-2.68	-2.87	-1.71	-2.25	-0.64	-1.52	0.66	-1.94	-2.8	-1.79	-0.75	-1.64	-2.17	-1.26	-2.14	-0.42	0.76	-0.38	-1.1	0.7	-0.98	0.23
	40		-2.24	-2.38	-3.31	-3.36	-2.26	-3.78	-3.22	-4.11	-1.97	-3.53	-2.56	-0.92	-1.94	-1.71	-4.09	-0.35	0.52	1.52	-0.63	3.11	2.2	0.67	-1.04	0.11	-1.3	-1.02	-2.26	0.33	0.79	2.03	1.63	0.15	3.11	2.45	2.52	2.84	0.78	1.17	2.7	3.61	3.09	1.14	1.18	0.74	1.21	0.35	1.27
	41		0.32	2.06	1.39	1.59	2.71	1.96	1.96	1.7	1.24	2.4	2.21	2.12	2.09	1.64	0.61	3.29	3.05	2.9	3.44	4.8	6.91	7.24	6.73	5.39	6.66	6.94	6.37	6.27	4.18	1.79	-0.52	2.31	2.05	3.26	1.31	1.91	3.37	2.51	-3.77	-5.33	-7.36	-8.2	-7.9	-5.63	-7.69	-5.74	-6.35
	42		3.12	3.51	1.98	-0.4	-0.4	3.01	-0.36	2.89	2.49	-0.69	2.46	-0.95	0.84	2.6	1.66	1.56	0.76	0.08	0.58	-0.09	-1.15	-2.16	-2.05	-1.93	-0.17	-2.04	0.16	-0.34	-1.4	0.76	0.66	0.87	0.43	-5.17	-0.78	-0.19	3.13	0.69	0.58	-0.48	1.87	-0.84	-0.66	-0.8	-0.97	-0.79	-0.13
	43		-0.97	-1.3	1.68	-3.12	-3.9	-1.23	-3.19	-0.95	-2.6	-3.18	0.61	-1.89	0.8	3.01	1.94	-1.18	0.11	1.81	-0.56	1.27	-2.76	-1.66	-2.46	-0.56	-2.88	-2.32	-2.1	-1.01	-1.74	1.69	-1.98	2.02	0.41	0.91	-1.18	-0.38	2.43	1.25	-2.03	-0.53	-4.12	-2.55	-1.42	-1.39	-2.47	-1.76	-2.48
	44		0.86	2.44	-1.03	1.01	0.49	1.33	0.75	1.02	-0.76	1.84	1.68	0.54	-0.26	-2.52	-3.16	0.25	0.56	-2.03	-0.7	-1.24	1.26	3.73	2.26	3.65	3.49	0.88	3.61	4.33	0.29	1.07	0.98	0.9	2.71	4.15	1.58	-0.05	2.79	4.3	1.93	0.19	2.88	0.28	3.09	0.48	2.17	0.58	1.33
	45		1.22	-1.42	-1.52	-0.17	1.1	-1.58	-1.48	-1.72	-3.39	-4.11	2.15	-0.18	0.81	-1.05	-0.4	-1.46	-0.03	0.02	-1.52	2.39	6.29	5.74	6.51	6.04	4.61	6.04	4.5	6.57	8.18	1.43	1.75	1.35	1.43	6.35	3.25	-0.82	0.33	0.88	0.43	-1.75	1.11	0.9	0.45	5.57	-0.17	5.95	4.7
	46		5.85	8.72	10.08	4.64	4.06	5.77	4.01	2.12	4.22	3.97	1.56	0.93	1.83	-1.28	-1.69	-2.17	0.22	0.64	-2.75	-2.99	-2.44	-2.48	-1.93	0.09	1.12	-2.08	2.13	4.72	-1.95	-2.78	0.89	-1.7	0.92	4.48	1.99	3.87	6.47	7.18	-6.55	-8.82	-6.17	-6.75	-5.76	-7.67	-6.8	-5.72	-7.32
	47		1.45	0.51	-0.12	-0.56	0.71	-1.25	-1.49	-0.91	-2.18	-2.68	-1.31	-1.32	-2.02	-3.8	-3.6	-2.96	0.68	-1.44	-0.48	5.14	4.29	3.26	5.83	5.15	3.89	5.02	1.99	3.6	4.02	0.92	1.73	0.92	1.1	2.78	1.29	-0.92	0.37	-1	-5.34	-4.13	-3.34	-4.34	-3.6	-3.8	-3.84	-5.19	-6.14
	48		0.5	-0.21	0.71	-1.68	-2.23	4.06	-2.33	3.46	0.76	-3.25	0.92	-2.78	0.22	-2.33	-2.23	-2.14	-1.61	-3.49	-2.65	-1.84	5.16	5.32	4.42	-0.4	6.1	4.52	5.33	6.24	5.56	1.78	4.37	1.34	5.37	4.14	6.25	3.11	1.05	2.54	-0.44	1.4	-0.04	0.2	3.73	-1.67	-0.67	-6.59	-4.88
[truncated: 67 more columns]

## Sheet: Supplementary Figure 4
Supplementary			4a	4b
Figure 4		Spindle RMS	ERP difference at LFC	ERP difference at LFC
		Mean of F3, C3, and FZ	irregular - regular	irregular - regular
			(600 - 750 ms)	(600 - 750 ms)
	Subjects		old verb stems	new verb stems
Nap group	1	13.32	5.44	2.42
	2	14.06	3.63	-3.46
	3	12.82	0.61	-1.99
	4	8.6	-0.91	2.95
	5	12.79	1.89	1.96
	6	8.63	-5.25	-2.6
	7	13.26	2.25	2.26
	8	9.92	9.42	1.81
	9	8.14	-15.68	-1.51
	10	13.47	15.31	-0.2
	11	15.55	11.42	-2.67
	12	6.73	0.37	-1.03
	13	8.74	-0.74	-0.29
	14	9.62	-4.18	4.96
	15	13.75	1.95	0.18
	16	9.49	-0.68	-6.15
	17	10	-2.56	-7.26
	18	7.02	4.68	-4.36
	19	9.79	-8.5	0.78
	20	9.35	4.56	-7.25
	21	7.31	-7.33	3.08
	22	9.85	2.49	-0.42
	23	7.93	1.19	-10.8
	24	10.48	-1.65	0.91
	25	12.29	12.11	-1.18
	26	10.26	1.26	-2.21
	27	9.7	-1.46	-2.73
	28	11.83	-2.02	3.8
	29	10.48	1.82	2.71
	30	9.51	1.55	-5.32
	31	8.36	-6.29	4.33
	32	12	1.56	-5.44
	33	9.4	1.77	8.58
	34	13.22	1.8	1.67
	35	11.12	4.06	2.57
	36	14.36	0.45	0.15
	37	10.23	-3	-1.13
	38	12.11	1.56	-2.36
	39	10.58	3.77	0.41
	40	7.41	-8.74	5.6
	41	13.22	8.42	2.14
	42	10.57	-1.32	-1.97
	43	11.88	1.31	4.86
	44	8.31	-10.15	1.21
	45	10.6	-3.79	-5.51
	46	13.76	11.72	0.94
	47	12.11	-0.5	-3.12
	48	9.12	-3.93	1.14

[truncated: 4 more sheets: Supplementary Table 1, Supplementary Table 2, Supplementary Table 3, Supplementary Table 4]
